# Supplementary material for: Variability in Fish Environmental DNA Concentration in Coastal Ecosystems at Hierarchical Levels: Focusing on the Magnitude, Structure, and Environmental Dependence
Source: Ecol Evol. 2026 Jul 12;16(7):e74002. doi: 10.1002/ece3.74002 (PMC13357702; doi:10.1002/ece3.74002)
Supplement: Supplementary file 2 — Table S1: Raw qPCR data and abiotic parameters measured in this study. [file ECE3-16-e74002-s002.xlsx]

## Sheet: Table S1
Table S1. Raw qPCR data and abiotic parameters measured in this study.
Sample ID	Site	Date	Clock	Time passage after	qPCR rep.	eDNA conc.	Temperature	Salinity	Conductiity	Seawater density	Chlorophyll-α	Turbidity	pH	DO	Light intensity	Tidal height
	[direction & distance]	[year/month/day]	[hour:minute]	the first sampling [hour]		[copies/ qPCR template]	[°C]		[mS/cm]	[kg/m^3]	[µg/L]	[FTU]		[mg/L]	[μmol/m^2/s]	[cm]
0h-W10-1	W10	2015-06-09	09:00:00	0	1	0	21.219	31.503	44.752	1021.78	2.216	1.172	7.36	8.06	281.307	27
0h-W10-1	W10	2015-06-09	09:00:00	0	2	0	21.219	31.503	44.752	1021.78	2.216	1.172	7.36	8.06	281.307	27
0h-W10-1	W10	2015-06-09	09:00:00	0	3	4.74	21.219	31.503	44.752	1021.78	2.216	1.172	7.36	8.06	281.307	27
0h-W10-2	W10	2015-06-09	09:00:00	0	1	0	21.219	31.503	44.752	1021.78	2.216	1.172	7.36	8.06	281.307	27
0h-W10-2	W10	2015-06-09	09:00:00	0	2	0	21.219	31.503	44.752	1021.78	2.216	1.172	7.36	8.06	281.307	27
0h-W10-2	W10	2015-06-09	09:00:00	0	3	0	21.219	31.503	44.752	1021.78	2.216	1.172	7.36	8.06	281.307	27
0h-W10-3	W10	2015-06-09	09:00:00	0	1	8.49	21.219	31.503	44.752	1021.78	2.216	1.172	7.36	8.06	281.307	27
0h-W10-3	W10	2015-06-09	09:00:00	0	2	0	21.219	31.503	44.752	1021.78	2.216	1.172	7.36	8.06	281.307	27
0h-W10-3	W10	2015-06-09	09:00:00	0	3	5.5	21.219	31.503	44.752	1021.78	2.216	1.172	7.36	8.06	281.307	27
0h-W30-1	W30	2015-06-09	09:00:00	0	1	0	21.254	31.729	45.072	1021.94	1.933	0.633	7.378	6.965	305.272	27
0h-W30-1	W30	2015-06-09	09:00:00	0	2	5.03	21.254	31.729	45.072	1021.94	1.933	0.633	7.378	6.965	305.272	27
0h-W30-1	W30	2015-06-09	09:00:00	0	3	8.44	21.254	31.729	45.072	1021.94	1.933	0.633	7.378	6.965	305.272	27
0h-W30-2	W30	2015-06-09	09:00:00	0	1	9.73	21.254	31.729	45.072	1021.94	1.933	0.633	7.378	6.965	305.272	27
0h-W30-2	W30	2015-06-09	09:00:00	0	2	0	21.254	31.729	45.072	1021.94	1.933	0.633	7.378	6.965	305.272	27
0h-W30-2	W30	2015-06-09	09:00:00	0	3	7.18	21.254	31.729	45.072	1021.94	1.933	0.633	7.378	6.965	305.272	27
0h-W30-3	W30	2015-06-09	09:00:00	0	1	0	21.254	31.729	45.072	1021.94	1.933	0.633	7.378	6.965	305.272	27
0h-W30-3	W30	2015-06-09	09:00:00	0	2	6.47	21.254	31.729	45.072	1021.94	1.933	0.633	7.378	6.965	305.272	27
0h-W30-3	W30	2015-06-09	09:00:00	0	3	6.35	21.254	31.729	45.072	1021.94	1.933	0.633	7.378	6.965	305.272	27
0h-W100-1	W100	2015-06-09	09:00:00	0	1	0	21.2	31.334	44.519	1021.65	2.098	0.941	7.376	8.566	269.739	27
0h-W100-1	W100	2015-06-09	09:00:00	0	2	0	21.2	31.334	44.519	1021.65	2.098	0.941	7.376	8.566	269.739	27
0h-W100-1	W100	2015-06-09	09:00:00	0	3	0	21.2	31.334	44.519	1021.65	2.098	0.941	7.376	8.566	269.739	27
0h-W100-2	W100	2015-06-09	09:00:00	0	1	0	21.2	31.334	44.519	1021.65	2.098	0.941	7.376	8.566	269.739	27
0h-W100-2	W100	2015-06-09	09:00:00	0	2	0	21.2	31.334	44.519	1021.65	2.098	0.941	7.376	8.566	269.739	27
0h-W100-2	W100	2015-06-09	09:00:00	0	3	0	21.2	31.334	44.519	1021.65	2.098	0.941	7.376	8.566	269.739	27
0h-W100-3	W100	2015-06-09	09:00:00	0	1	5.76	21.2	31.334	44.519	1021.65	2.098	0.941	7.376	8.566	269.739	27
0h-W100-3	W100	2015-06-09	09:00:00	0	2	0	21.2	31.334	44.519	1021.65	2.098	0.941	7.376	8.566	269.739	27
0h-W100-3	W100	2015-06-09	09:00:00	0	3	3.34	21.2	31.334	44.519	1021.65	2.098	0.941	7.376	8.566	269.739	27
0h-W300-1	W300	2015-06-09	09:00:00	0	1	0	21.207	31.487	44.72	1021.77	2.149	0.923	7.379	8.444	304.442	27
0h-W300-1	W300	2015-06-09	09:00:00	0	2	0	21.207	31.487	44.72	1021.77	2.149	0.923	7.379	8.444	304.442	27
0h-W300-1	W300	2015-06-09	09:00:00	0	3	0	21.207	31.487	44.72	1021.77	2.149	0.923	7.379	8.444	304.442	27
0h-W300-2	W300	2015-06-09	09:00:00	0	1	0	21.207	31.487	44.72	1021.77	2.149	0.923	7.379	8.444	304.442	27
0h-W300-2	W300	2015-06-09	09:00:00	0	2	0	21.207	31.487	44.72	1021.77	2.149	0.923	7.379	8.444	304.442	27
0h-W300-2	W300	2015-06-09	09:00:00	0	3	0	21.207	31.487	44.72	1021.77	2.149	0.923	7.379	8.444	304.442	27
0h-W300-3	W300	2015-06-09	09:00:00	0	1	8.88	21.207	31.487	44.72	1021.77	2.149	0.923	7.379	8.444	304.442	27
0h-W300-3	W300	2015-06-09	09:00:00	0	2	0	21.207	31.487	44.72	1021.77	2.149	0.923	7.379	8.444	304.442	27
0h-W300-3	W300	2015-06-09	09:00:00	0	3	1.32	21.207	31.487	44.72	1021.77	2.149	0.923	7.379	8.444	304.442	27
0h-W600-1	W600	2015-06-09	09:00:00	0	1	0	21.494	31.752	45.327	1021.89	2.983	0.959	7.36	8.925	249.982	27
0h-W600-1	W600	2015-06-09	09:00:00	0	2	0	21.494	31.752	45.327	1021.89	2.983	0.959	7.36	8.925	249.982	27
0h-W600-1	W600	2015-06-09	09:00:00	0	3	0	21.494	31.752	45.327	1021.89	2.983	0.959	7.36	8.925	249.982	27
0h-W600-2	W600	2015-06-09	09:00:00	0	1	0	21.494	31.752	45.327	1021.89	2.983	0.959	7.36	8.925	249.982	27
0h-W600-2	W600	2015-06-09	09:00:00	0	2	0	21.494	31.752	45.327	1021.89	2.983	0.959	7.36	8.925	249.982	27
0h-W600-2	W600	2015-06-09	09:00:00	0	3	7.22	21.494	31.752	45.327	1021.89	2.983	0.959	7.36	8.925	249.982	27
0h-W600-3	W600	2015-06-09	09:00:00	0	1	2.37	21.494	31.752	45.327	1021.89	2.983	0.959	7.36	8.925	249.982	27
0h-W600-3	W600	2015-06-09	09:00:00	0	2	0	21.494	31.752	45.327	1021.89	2.983	0.959	7.36	8.925	249.982	27
0h-W600-3	W600	2015-06-09	09:00:00	0	3	0	21.494	31.752	45.327	1021.89	2.983	0.959	7.36	8.925	249.982	27
0h-W1000-1	W1000	2015-06-09	09:00:00	0	1	0	21.29	32.631	46.25	1022.62	2.57	0.692	7.266	8.184	245.376	27
0h-W1000-1	W1000	2015-06-09	09:00:00	0	2	0	21.29	32.631	46.25	1022.62	2.57	0.692	7.266	8.184	245.376	27
0h-W1000-1	W1000	2015-06-09	09:00:00	0	3	0	21.29	32.631	46.25	1022.62	2.57	0.692	7.266	8.184	245.376	27
0h-W1000-2	W1000	2015-06-09	09:00:00	0	1	2.47	21.29	32.631	46.25	1022.62	2.57	0.692	7.266	8.184	245.376	27
0h-W1000-2	W1000	2015-06-09	09:00:00	0	2	7.96	21.29	32.631	46.25	1022.62	2.57	0.692	7.266	8.184	245.376	27
0h-W1000-2	W1000	2015-06-09	09:00:00	0	3	0	21.29	32.631	46.25	1022.62	2.57	0.692	7.266	8.184	245.376	27
0h-W1000-3	W1000	2015-06-09	09:00:00	0	1	0	21.29	32.631	46.25	1022.62	2.57	0.692	7.266	8.184	245.376	27
0h-W1000-3	W1000	2015-06-09	09:00:00	0	2	0	21.29	32.631	46.25	1022.62	2.57	0.692	7.266	8.184	245.376	27
0h-W1000-3	W1000	2015-06-09	09:00:00	0	3	0	21.29	32.631	46.25	1022.62	2.57	0.692	7.266	8.184	245.376	27
0h-E10-1	E10	2015-06-09	09:00:00	0	1	0	21.229	31.409	44.642	1021.7	2.098	0.87	7.352	7.866	187.538	27
0h-E10-1	E10	2015-06-09	09:00:00	0	2	0	21.229	31.409	44.642	1021.7	2.098	0.87	7.352	7.866	187.538	27
0h-E10-1	E10	2015-06-09	09:00:00	0	3	10.9	21.229	31.409	44.642	1021.7	2.098	0.87	7.352	7.866	187.538	27
0h-E10-2	E10	2015-06-09	09:00:00	0	1	0	21.229	31.409	44.642	1021.7	2.098	0.87	7.352	7.866	187.538	27
0h-E10-2	E10	2015-06-09	09:00:00	0	2	0	21.229	31.409	44.642	1021.7	2.098	0.87	7.352	7.866	187.538	27
0h-E10-2	E10	2015-06-09	09:00:00	0	3	0	21.229	31.409	44.642	1021.7	2.098	0.87	7.352	7.866	187.538	27
0h-E10-3	E10	2015-06-09	09:00:00	0	1	0	21.229	31.409	44.642	1021.7	2.098	0.87	7.352	7.866	187.538	27
0h-E10-3	E10	2015-06-09	09:00:00	0	2	0	21.229	31.409	44.642	1021.7	2.098	0.87	7.352	7.866	187.538	27
0h-E10-3	E10	2015-06-09	09:00:00	0	3	0	21.229	31.409	44.642	1021.7	2.098	0.87	7.352	7.866	187.538	27
0h-E30-1	E30	2015-06-09	09:00:00	0	1	0	21.282	31.418	44.703	1021.7	2.098	0.728	7.308	8.041	293.591	27
0h-E30-1	E30	2015-06-09	09:00:00	0	2	0	21.282	31.418	44.703	1021.7	2.098	0.728	7.308	8.041	293.591	27
0h-E30-1	E30	2015-06-09	09:00:00	0	3	0	21.282	31.418	44.703	1021.7	2.098	0.728	7.308	8.041	293.591	27
0h-E30-2	E30	2015-06-09	09:00:00	0	1	0	21.282	31.418	44.703	1021.7	2.098	0.728	7.308	8.041	293.591	27
0h-E30-2	E30	2015-06-09	09:00:00	0	2	0	21.282	31.418	44.703	1021.7	2.098	0.728	7.308	8.041	293.591	27
0h-E30-2	E30	2015-06-09	09:00:00	0	3	0	21.282	31.418	44.703	1021.7	2.098	0.728	7.308	8.041	293.591	27
0h-E30-3	E30	2015-06-09	09:00:00	0	1	4.69	21.282	31.418	44.703	1021.7	2.098	0.728	7.308	8.041	293.591	27
0h-E30-3	E30	2015-06-09	09:00:00	0	2	6.07	21.282	31.418	44.703	1021.7	2.098	0.728	7.308	8.041	293.591	27
0h-E30-3	E30	2015-06-09	09:00:00	0	3	0	21.282	31.418	44.703	1021.7	2.098	0.728	7.308	8.041	293.591	27
0h-E100-1	E100	2015-06-09	09:00:00	0	1	0	21.435	32.5	46.223	1022.48	2.056	0.852	7.298	8.258	341.09	27
0h-E100-1	E100	2015-06-09	09:00:00	0	2	10.2	21.435	32.5	46.223	1022.48	2.056	0.852	7.298	8.258	341.09	27
0h-E100-1	E100	2015-06-09	09:00:00	0	3	1.15	21.435	32.5	46.223	1022.48	2.056	0.852	7.298	8.258	341.09	27
0h-E100-2	E100	2015-06-09	09:00:00	0	1	0.865	21.435	32.5	46.223	1022.48	2.056	0.852	7.298	8.258	341.09	27
0h-E100-2	E100	2015-06-09	09:00:00	0	2	3.31	21.435	32.5	46.223	1022.48	2.056	0.852	7.298	8.258	341.09	27
0h-E100-2	E100	2015-06-09	09:00:00	0	3	0.541	21.435	32.5	46.223	1022.48	2.056	0.852	7.298	8.258	341.09	27
0h-E100-3	E100	2015-06-09	09:00:00	0	1	0	21.435	32.5	46.223	1022.48	2.056	0.852	7.298	8.258	341.09	27
0h-E100-3	E100	2015-06-09	09:00:00	0	2	2.75	21.435	32.5	46.223	1022.48	2.056	0.852	7.298	8.258	341.09	27
0h-E100-3	E100	2015-06-09	09:00:00	0	3	2.73	21.435	32.5	46.223	1022.48	2.056	0.852	7.298	8.258	341.09	27
0h-E300-1	E300	2015-06-09	09:00:00	0	1	7.96	21.418	31.618	45.084	1021.81	3.089	1.03	7.28	8.939	264.928	27
0h-E300-1	E300	2015-06-09	09:00:00	0	2	1.85	21.418	31.618	45.084	1021.81	3.089	1.03	7.28	8.939	264.928	27
0h-E300-1	E300	2015-06-09	09:00:00	0	3	4.28	21.418	31.618	45.084	1021.81	3.089	1.03	7.28	8.939	264.928	27
0h-E300-2	E300	2015-06-09	09:00:00	0	1	0	21.418	31.618	45.084	1021.81	3.089	1.03	7.28	8.939	264.928	27
0h-E300-2	E300	2015-06-09	09:00:00	0	2	6.75	21.418	31.618	45.084	1021.81	3.089	1.03	7.28	8.939	264.928	27
0h-E300-2	E300	2015-06-09	09:00:00	0	3	7.16	21.418	31.618	45.084	1021.81	3.089	1.03	7.28	8.939	264.928	27
0h-E300-3	E300	2015-06-09	09:00:00	0	1	1.67	21.418	31.618	45.084	1021.81	3.089	1.03	7.28	8.939	264.928	27
0h-E300-3	E300	2015-06-09	09:00:00	0	2	0	21.418	31.618	45.084	1021.81	3.089	1.03	7.28	8.939	264.928	27
0h-E300-3	E300	2015-06-09	09:00:00	0	3	0	21.418	31.618	45.084	1021.81	3.089	1.03	7.28	8.939	264.928	27
0h-E600-1	E600	2015-06-09	09:00:00	0	1	0.994	21.535	31.778	45.399	1021.9	3.143	1.438	7.274	8.851	264.928	27
0h-E600-1	E600	2015-06-09	09:00:00	0	2	5.72	21.535	31.778	45.399	1021.9	3.143	1.438	7.274	8.851	264.928	27
0h-E600-1	E600	2015-06-09	09:00:00	0	3	0	21.535	31.778	45.399	1021.9	3.143	1.438	7.274	8.851	264.928	27
0h-E600-2	E600	2015-06-09	09:00:00	0	1	1.28	21.535	31.778	45.399	1021.9	3.143	1.438	7.274	8.851	264.928	27
0h-E600-2	E600	2015-06-09	09:00:00	0	2	2.22	21.535	31.778	45.399	1021.9	3.143	1.438	7.274	8.851	264.928	27
0h-E600-2	E600	2015-06-09	09:00:00	0	3	0.0351	21.535	31.778	45.399	1021.9	3.143	1.438	7.274	8.851	264.928	27
0h-E600-3	E600	2015-06-09	09:00:00	0	1	0	21.535	31.778	45.399	1021.9	3.143	1.438	7.274	8.851	264.928	27
0h-E600-3	E600	2015-06-09	09:00:00	0	2	1.67	21.535	31.778	45.399	1021.9	3.143	1.438	7.274	8.851	264.928	27
0h-E600-3	E600	2015-06-09	09:00:00	0	3	0	21.535	31.778	45.399	1021.9	3.143	1.438	7.274	8.851	264.928	27
0h-E1000-1	E1000	2015-06-09	09:00:00	0	1	0.773	21.626	31.961	45.719	1022.01	2.528	1.19	7.255	9.024	295.946	27
0h-E1000-1	E1000	2015-06-09	09:00:00	0	2	2.97	21.626	31.961	45.719	1022.01	2.528	1.19	7.255	9.024	295.946	27
0h-E1000-1	E1000	2015-06-09	09:00:00	0	3	0	21.626	31.961	45.719	1022.01	2.528	1.19	7.255	9.024	295.946	27
0h-E1000-2	E1000	2015-06-09	09:00:00	0	1	0	21.626	31.961	45.719	1022.01	2.528	1.19	7.255	9.024	295.946	27
0h-E1000-2	E1000	2015-06-09	09:00:00	0	2	1.51	21.626	31.961	45.719	1022.01	2.528	1.19	7.255	9.024	295.946	27
0h-E1000-2	E1000	2015-06-09	09:00:00	0	3	2.75	21.626	31.961	45.719	1022.01	2.528	1.19	7.255	9.024	295.946	27
0h-E1000-3	E1000	2015-06-09	09:00:00	0	1	0	21.626	31.961	45.719	1022.01	2.528	1.19	7.255	9.024	295.946	27
0h-E1000-3	E1000	2015-06-09	09:00:00	0	2	1.81	21.626	31.961	45.719	1022.01	2.528	1.19	7.255	9.024	295.946	27
0h-E1000-3	E1000	2015-06-09	09:00:00	0	3	1.73	21.626	31.961	45.719	1022.01	2.528	1.19	7.255	9.024	295.946	27
1h-W10-1	W10	2015-06-09	10:00:00	1	1	0	21.292	31.203	44.438	1021.53	2.781	0.888	7.259	8.4	124.786	26
1h-W10-1	W10	2015-06-09	10:00:00	1	2	10.3	21.292	31.203	44.438	1021.53	2.781	0.888	7.259	8.4	124.786	26
1h-W10-1	W10	2015-06-09	10:00:00	1	3	9.27	21.292	31.203	44.438	1021.53	2.781	0.888	7.259	8.4	124.786	26
1h-W10-2	W10	2015-06-09	10:00:00	1	1	9.34	21.292	31.203	44.438	1021.53	2.781	0.888	7.259	8.4	124.786	26
1h-W10-2	W10	2015-06-09	10:00:00	1	2	0	21.292	31.203	44.438	1021.53	2.781	0.888	7.259	8.4	124.786	26
1h-W10-2	W10	2015-06-09	10:00:00	1	3	5.35	21.292	31.203	44.438	1021.53	2.781	0.888	7.259	8.4	124.786	26
1h-W10-3	W10	2015-06-09	10:00:00	1	1	4.8	21.292	31.203	44.438	1021.53	2.781	0.888	7.259	8.4	124.786	26
1h-W10-3	W10	2015-06-09	10:00:00	1	2	0	21.292	31.203	44.438	1021.53	2.781	0.888	7.259	8.4	124.786	26
1h-W10-3	W10	2015-06-09	10:00:00	1	3	0	21.292	31.203	44.438	1021.53	2.781	0.888	7.259	8.4	124.786	26
1h-W30-1	W30	2015-06-09	10:00:00	1	1	5.64	21.297	31.716	45.096	1021.92	2.486	0.941	7.269	8.319	144.646	26
1h-W30-1	W30	2015-06-09	10:00:00	1	2	11.2	21.297	31.716	45.096	1021.92	2.486	0.941	7.269	8.319	144.646	26
1h-W30-1	W30	2015-06-09	10:00:00	1	3	16.9	21.297	31.716	45.096	1021.92	2.486	0.941	7.269	8.319	144.646	26
1h-W30-2	W30	2015-06-09	10:00:00	1	1	1.03	21.297	31.716	45.096	1021.92	2.486	0.941	7.269	8.319	144.646	26
1h-W30-2	W30	2015-06-09	10:00:00	1	2	0	21.297	31.716	45.096	1021.92	2.486	0.941	7.269	8.319	144.646	26
1h-W30-2	W30	2015-06-09	10:00:00	1	3	3.21	21.297	31.716	45.096	1021.92	2.486	0.941	7.269	8.319	144.646	26
1h-W30-3	W30	2015-06-09	10:00:00	1	1	0	21.297	31.716	45.096	1021.92	2.486	0.941	7.269	8.319	144.646	26
1h-W30-3	W30	2015-06-09	10:00:00	1	2	5.68	21.297	31.716	45.096	1021.92	2.486	0.941	7.269	8.319	144.646	26
1h-W30-3	W30	2015-06-09	10:00:00	1	3	4.26	21.297	31.716	45.096	1021.92	2.486	0.941	7.269	8.319	144.646	26
1h-W100-1	W100	2015-06-09	10:00:00	1	1	5.88	21.314	31.802	45.221	1021.98	2.528	0.994	7.292	8.687	138.811	26
1h-W100-1	W100	2015-06-09	10:00:00	1	2	1.73	21.314	31.802	45.221	1021.98	2.528	0.994	7.292	8.687	138.811	26
1h-W100-1	W100	2015-06-09	10:00:00	1	3	0	21.314	31.802	45.221	1021.98	2.528	0.994	7.292	8.687	138.811	26
1h-W100-2	W100	2015-06-09	10:00:00	1	1	0	21.314	31.802	45.221	1021.98	2.528	0.994	7.292	8.687	138.811	26
1h-W100-2	W100	2015-06-09	10:00:00	1	2	2.64	21.314	31.802	45.221	1021.98	2.528	0.994	7.292	8.687	138.811	26
1h-W100-2	W100	2015-06-09	10:00:00	1	3	0.198	21.314	31.802	45.221	1021.98	2.528	0.994	7.292	8.687	138.811	26
1h-W100-3	W100	2015-06-09	10:00:00	1	1	9.15	21.314	31.802	45.221	1021.98	2.528	0.994	7.292	8.687	138.811	26
1h-W100-3	W100	2015-06-09	10:00:00	1	2	1.02	21.314	31.802	45.221	1021.98	2.528	0.994	7.292	8.687	138.811	26
1h-W100-3	W100	2015-06-09	10:00:00	1	3	5.88	21.314	31.802	45.221	1021.98	2.528	0.994	7.292	8.687	138.811	26
1h-W300-1	W300	2015-06-09	10:00:00	1	1	0	21.276	31.264	44.501	1021.58	3.025	1.012	7.294	8.801	90.698	26
1h-W300-1	W300	2015-06-09	10:00:00	1	2	3.17	21.276	31.264	44.501	1021.58	3.025	1.012	7.294	8.801	90.698	26
1h-W300-1	W300	2015-06-09	10:00:00	1	3	2.94	21.276	31.264	44.501	1021.58	3.025	1.012	7.294	8.801	90.698	26
1h-W300-2	W300	2015-06-09	10:00:00	1	1	2.63	21.276	31.264	44.501	1021.58	3.025	1.012	7.294	8.801	90.698	26
1h-W300-2	W300	2015-06-09	10:00:00	1	2	1.6	21.276	31.264	44.501	1021.58	3.025	1.012	7.294	8.801	90.698	26
1h-W300-2	W300	2015-06-09	10:00:00	1	3	2.47	21.276	31.264	44.501	1021.58	3.025	1.012	7.294	8.801	90.698	26
1h-W300-3	W300	2015-06-09	10:00:00	1	1	2.33	21.276	31.264	44.501	1021.58	3.025	1.012	7.294	8.801	90.698	26
1h-W300-3	W300	2015-06-09	10:00:00	1	2	0.146	21.276	31.264	44.501	1021.58	3.025	1.012	7.294	8.801	90.698	26
1h-W300-3	W300	2015-06-09	10:00:00	1	3	0.719	21.276	31.264	44.501	1021.58	3.025	1.012	7.294	8.801	90.698	26
1h-W600-1	W600	2015-06-09	10:00:00	1	1	0.181	21.38	31.577	44.998	1021.79	2.806	0.994	7.297	8.895	162.816	26
1h-W600-1	W600	2015-06-09	10:00:00	1	2	0	21.38	31.577	44.998	1021.79	2.806	0.994	7.297	8.895	162.816	26
1h-W600-1	W600	2015-06-09	10:00:00	1	3	1.66	21.38	31.577	44.998	1021.79	2.806	0.994	7.297	8.895	162.816	26
1h-W600-2	W600	2015-06-09	10:00:00	1	1	14.1	21.38	31.577	44.998	1021.79	2.806	0.994	7.297	8.895	162.816	26
1h-W600-2	W600	2015-06-09	10:00:00	1	2	11.2	21.38	31.577	44.998	1021.79	2.806	0.994	7.297	8.895	162.816	26
1h-W600-2	W600	2015-06-09	10:00:00	1	3	6.41	21.38	31.577	44.998	1021.79	2.806	0.994	7.297	8.895	162.816	26
1h-W600-3	W600	2015-06-09	10:00:00	1	1	1.19	21.38	31.577	44.998	1021.79	2.806	0.994	7.297	8.895	162.816	26
1h-W600-3	W600	2015-06-09	10:00:00	1	2	0	21.38	31.577	44.998	1021.79	2.806	0.994	7.297	8.895	162.816	26
1h-W600-3	W600	2015-06-09	10:00:00	1	3	0	21.38	31.577	44.998	1021.79	2.806	0.994	7.297	8.895	162.816	26
1h-W1000-1	W1000	2015-06-09	10:00:00	1	1	5.53	21.482	32.125	45.792	1022.18	2.941	1.296	7.295	9	197.468	26
1h-W1000-1	W1000	2015-06-09	10:00:00	1	2	4.34	21.482	32.125	45.792	1022.18	2.941	1.296	7.295	9	197.468	26
1h-W1000-1	W1000	2015-06-09	10:00:00	1	3	4.55	21.482	32.125	45.792	1022.18	2.941	1.296	7.295	9	197.468	26
1h-W1000-2	W1000	2015-06-09	10:00:00	1	1	0	21.482	32.125	45.792	1022.18	2.941	1.296	7.295	9	197.468	26
1h-W1000-2	W1000	2015-06-09	10:00:00	1	2	0	21.482	32.125	45.792	1022.18	2.941	1.296	7.295	9	197.468	26
1h-W1000-2	W1000	2015-06-09	10:00:00	1	3	0	21.482	32.125	45.792	1022.18	2.941	1.296	7.295	9	197.468	26
1h-W1000-3	W1000	2015-06-09	10:00:00	1	1	0	21.482	32.125	45.792	1022.18	2.941	1.296	7.295	9	197.468	26
1h-W1000-3	W1000	2015-06-09	10:00:00	1	2	4.26	21.482	32.125	45.792	1022.18	2.941	1.296	7.295	9	197.468	26
1h-W1000-3	W1000	2015-06-09	10:00:00	1	3	0.705	21.482	32.125	45.792	1022.18	2.941	1.296	7.295	9	197.468	26
1h-E10-1	E10	2015-06-09	10:00:00	1	1	2.15	21.293	31.648	45.006	1021.87	2.781	1.119	7.244	8.354	179.041	26
1h-E10-1	E10	2015-06-09	10:00:00	1	2	6.63	21.293	31.648	45.006	1021.87	2.781	1.119	7.244	8.354	179.041	26
1h-E10-1	E10	2015-06-09	10:00:00	1	3	0	21.293	31.648	45.006	1021.87	2.781	1.119	7.244	8.354	179.041	26
1h-E10-2	E10	2015-06-09	10:00:00	1	1	4.12	21.293	31.648	45.006	1021.87	2.781	1.119	7.244	8.354	179.041	26
1h-E10-2	E10	2015-06-09	10:00:00	1	2	0	21.293	31.648	45.006	1021.87	2.781	1.119	7.244	8.354	179.041	26
1h-E10-2	E10	2015-06-09	10:00:00	1	3	0.206	21.293	31.648	45.006	1021.87	2.781	1.119	7.244	8.354	179.041	26
1h-E10-3	E10	2015-06-09	10:00:00	1	1	4.8	21.293	31.648	45.006	1021.87	2.781	1.119	7.244	8.354	179.041	26
1h-E10-3	E10	2015-06-09	10:00:00	1	2	5.28	21.293	31.648	45.006	1021.87	2.781	1.119	7.244	8.354	179.041	26
1h-E10-3	E10	2015-06-09	10:00:00	1	3	6.54	21.293	31.648	45.006	1021.87	2.781	1.119	7.244	8.354	179.041	26
1h-E30-1	E30	2015-06-09	10:00:00	1	1	0	21.313	31.828	45.253	1022	2.621	0.888	7.224	8.439	85.682	26
1h-E30-1	E30	2015-06-09	10:00:00	1	2	1.21	21.313	31.828	45.253	1022	2.621	0.888	7.224	8.439	85.682	26
1h-E30-1	E30	2015-06-09	10:00:00	1	3	4.34	21.313	31.828	45.253	1022	2.621	0.888	7.224	8.439	85.682	26
1h-E30-2	E30	2015-06-09	10:00:00	1	1	3.02	21.313	31.828	45.253	1022	2.621	0.888	7.224	8.439	85.682	26
1h-E30-2	E30	2015-06-09	10:00:00	1	2	0	21.313	31.828	45.253	1022	2.621	0.888	7.224	8.439	85.682	26
1h-E30-2	E30	2015-06-09	10:00:00	1	3	6.33	21.313	31.828	45.253	1022	2.621	0.888	7.224	8.439	85.682	26
1h-E30-3	E30	2015-06-09	10:00:00	1	1	5.23	21.313	31.828	45.253	1022	2.621	0.888	7.224	8.439	85.682	26
1h-E30-3	E30	2015-06-09	10:00:00	1	2	6.87	21.313	31.828	45.253	1022	2.621	0.888	7.224	8.439	85.682	26
1h-E30-3	E30	2015-06-09	10:00:00	1	3	5.64	21.313	31.828	45.253	1022	2.621	0.888	7.224	8.439	85.682	26
1h-E100-1	E100	2015-06-09	10:00:00	1	1	8.48	21.321	31.31	44.602	1021.6	2.638	1.438	7.213	8.66	132.771	26
1h-E100-1	E100	2015-06-09	10:00:00	1	2	0	21.321	31.31	44.602	1021.6	2.638	1.438	7.213	8.66	132.771	26
1h-E100-1	E100	2015-06-09	10:00:00	1	3	6.79	21.321	31.31	44.602	1021.6	2.638	1.438	7.213	8.66	132.771	26
1h-E100-2	E100	2015-06-09	10:00:00	1	1	3.87	21.321	31.31	44.602	1021.6	2.638	1.438	7.213	8.66	132.771	26
1h-E100-2	E100	2015-06-09	10:00:00	1	2	0	21.321	31.31	44.602	1021.6	2.638	1.438	7.213	8.66	132.771	26
1h-E100-2	E100	2015-06-09	10:00:00	1	3	4.05	21.321	31.31	44.602	1021.6	2.638	1.438	7.213	8.66	132.771	26
1h-E100-3	E100	2015-06-09	10:00:00	1	1	0	21.321	31.31	44.602	1021.6	2.638	1.438	7.213	8.66	132.771	26
1h-E100-3	E100	2015-06-09	10:00:00	1	2	8.87	21.321	31.31	44.602	1021.6	2.638	1.438	7.213	8.66	132.771	26
1h-E100-3	E100	2015-06-09	10:00:00	1	3	2.42	21.321	31.31	44.602	1021.6	2.638	1.438	7.213	8.66	132.771	26
1h-E300-1	E300	2015-06-09	10:00:00	1	1	1.96	21.521	31.317	44.795	1021.55	3.843	2.994	7.191	8.944	215.331	26
1h-E300-1	E300	2015-06-09	10:00:00	1	2	6.57	21.521	31.317	44.795	1021.55	3.843	2.994	7.191	8.944	215.331	26
1h-E300-1	E300	2015-06-09	10:00:00	1	3	12.1	21.521	31.317	44.795	1021.55	3.843	2.994	7.191	8.944	215.331	26
1h-E300-2	E300	2015-06-09	10:00:00	1	1	4.37	21.521	31.317	44.795	1021.55	3.843	2.994	7.191	8.944	215.331	26
1h-E300-2	E300	2015-06-09	10:00:00	1	2	0	21.521	31.317	44.795	1021.55	3.843	2.994	7.191	8.944	215.331	26
1h-E300-2	E300	2015-06-09	10:00:00	1	3	18.7	21.521	31.317	44.795	1021.55	3.843	2.994	7.191	8.944	215.331	26
1h-E300-3	E300	2015-06-09	10:00:00	1	1	7.81	21.521	31.317	44.795	1021.55	3.843	2.994	7.191	8.944	215.331	26
1h-E300-3	E300	2015-06-09	10:00:00	1	2	8.22	21.521	31.317	44.795	1021.55	3.843	2.994	7.191	8.944	215.331	26
1h-E300-3	E300	2015-06-09	10:00:00	1	3	2.43	21.521	31.317	44.795	1021.55	3.843	2.994	7.191	8.944	215.331	26
1h-E600-1	E600	2015-06-09	10:00:00	1	1	4.97	21.564	31.359	44.89	1021.58	3.43	1.438	7.185	9.064	116.699	26
1h-E600-1	E600	2015-06-09	10:00:00	1	2	0	21.564	31.359	44.89	1021.58	3.43	1.438	7.185	9.064	116.699	26
1h-E600-1	E600	2015-06-09	10:00:00	1	3	0.865	21.564	31.359	44.89	1021.58	3.43	1.438	7.185	9.064	116.699	26
1h-E600-2	E600	2015-06-09	10:00:00	1	1	0.463	21.564	31.359	44.89	1021.58	3.43	1.438	7.185	9.064	116.699	26
1h-E600-2	E600	2015-06-09	10:00:00	1	2	0	21.564	31.359	44.89	1021.58	3.43	1.438	7.185	9.064	116.699	26
1h-E600-2	E600	2015-06-09	10:00:00	1	3	0	21.564	31.359	44.89	1021.58	3.43	1.438	7.185	9.064	116.699	26
1h-E600-3	E600	2015-06-09	10:00:00	1	1	0	21.564	31.359	44.89	1021.58	3.43	1.438	7.185	9.064	116.699	26
1h-E600-3	E600	2015-06-09	10:00:00	1	2	0	21.564	31.359	44.89	1021.58	3.43	1.438	7.185	9.064	116.699	26
1h-E600-3	E600	2015-06-09	10:00:00	1	3	2.25	21.564	31.359	44.89	1021.58	3.43	1.438	7.185	9.064	116.699	26
1h-E1000-1	E1000	2015-06-09	10:00:00	1	1	1.66	21.644	32.112	45.929	1022.12	2.899	1.225	7.154	9.071	123.865	26
1h-E1000-1	E1000	2015-06-09	10:00:00	1	2	0	21.644	32.112	45.929	1022.12	2.899	1.225	7.154	9.071	123.865	26
1h-E1000-1	E1000	2015-06-09	10:00:00	1	3	2.14	21.644	32.112	45.929	1022.12	2.899	1.225	7.154	9.071	123.865	26
1h-E1000-2	E1000	2015-06-09	10:00:00	1	1	0	21.644	32.112	45.929	1022.12	2.899	1.225	7.154	9.071	123.865	26
1h-E1000-2	E1000	2015-06-09	10:00:00	1	2	0	21.644	32.112	45.929	1022.12	2.899	1.225	7.154	9.071	123.865	26
1h-E1000-2	E1000	2015-06-09	10:00:00	1	3	1.98	21.644	32.112	45.929	1022.12	2.899	1.225	7.154	9.071	123.865	26
1h-E1000-3	E1000	2015-06-09	10:00:00	1	1	0	21.644	32.112	45.929	1022.12	2.899	1.225	7.154	9.071	123.865	26
1h-E1000-3	E1000	2015-06-09	10:00:00	1	2	0	21.644	32.112	45.929	1022.12	2.899	1.225	7.154	9.071	123.865	26
1h-E1000-3	E1000	2015-06-09	10:00:00	1	3	0	21.644	32.112	45.929	1022.12	2.899	1.225	7.154	9.071	123.865	26
2h-W10-1	W10	2015-06-09	11:00:00	2	1	8.11	21.353	31.3	44.619	1021.59	2.393	1.03	7.267	8.103	94.793	25
2h-W10-1	W10	2015-06-09	11:00:00	2	2	5.33	21.353	31.3	44.619	1021.59	2.393	1.03	7.267	8.103	94.793	25
2h-W10-1	W10	2015-06-09	11:00:00	2	3	10.1	21.353	31.3	44.619	1021.59	2.393	1.03	7.267	8.103	94.793	25
2h-W10-2	W10	2015-06-09	11:00:00	2	1	8.54	21.353	31.3	44.619	1021.59	2.393	1.03	7.267	8.103	94.793	25
2h-W10-2	W10	2015-06-09	11:00:00	2	2	5.23	21.353	31.3	44.619	1021.59	2.393	1.03	7.267	8.103	94.793	25
2h-W10-2	W10	2015-06-09	11:00:00	2	3	0	21.353	31.3	44.619	1021.59	2.393	1.03	7.267	8.103	94.793	25
2h-W10-3	W10	2015-06-09	11:00:00	2	1	5.39	21.353	31.3	44.619	1021.59	2.393	1.03	7.267	8.103	94.793	25
2h-W10-3	W10	2015-06-09	11:00:00	2	2	5.94	21.353	31.3	44.619	1021.59	2.393	1.03	7.267	8.103	94.793	25
2h-W10-3	W10	2015-06-09	11:00:00	2	3	0.946	21.353	31.3	44.619	1021.59	2.393	1.03	7.267	8.103	94.793	25
2h-W30-1	W30	2015-06-09	11:00:00	2	1	2.57	21.394	31.464	44.865	1021.7	2.663	1.012	7.292	8.734	220.91	25
2h-W30-1	W30	2015-06-09	11:00:00	2	2	8.87	21.394	31.464	44.865	1021.7	2.663	1.012	7.292	8.734	220.91	25
2h-W30-1	W30	2015-06-09	11:00:00	2	3	7.01	21.394	31.464	44.865	1021.7	2.663	1.012	7.292	8.734	220.91	25
2h-W30-2	W30	2015-06-09	11:00:00	2	1	62.4	21.394	31.464	44.865	1021.7	2.663	1.012	7.292	8.734	220.91	25
2h-W30-2	W30	2015-06-09	11:00:00	2	2	8.98	21.394	31.464	44.865	1021.7	2.663	1.012	7.292	8.734	220.91	25
2h-W30-2	W30	2015-06-09	11:00:00	2	3	7.86	21.394	31.464	44.865	1021.7	2.663	1.012	7.292	8.734	220.91	25
2h-W30-3	W30	2015-06-09	11:00:00	2	1	41.5	21.394	31.464	44.865	1021.7	2.663	1.012	7.292	8.734	220.91	25
2h-W30-3	W30	2015-06-09	11:00:00	2	2	24.6	21.394	31.464	44.865	1021.7	2.663	1.012	7.292	8.734	220.91	25
2h-W30-3	W30	2015-06-09	11:00:00	2	3	28.5	21.394	31.464	44.865	1021.7	2.663	1.012	7.292	8.734	220.91	25
2h-W100-1	W100	2015-06-09	11:00:00	2	1	7.14	21.391	31.549	44.971	1021.77	2.511	1.065	7.306	8.8	283.661	25
2h-W100-1	W100	2015-06-09	11:00:00	2	2	2.15	21.391	31.549	44.971	1021.77	2.511	1.065	7.306	8.8	283.661	25
2h-W100-1	W100	2015-06-09	11:00:00	2	3	0	21.391	31.549	44.971	1021.77	2.511	1.065	7.306	8.8	283.661	25
2h-W100-2	W100	2015-06-09	11:00:00	2	1	6.29	21.391	31.549	44.971	1021.77	2.511	1.065	7.306	8.8	283.661	25
2h-W100-2	W100	2015-06-09	11:00:00	2	2	0	21.391	31.549	44.971	1021.77	2.511	1.065	7.306	8.8	283.661	25
2h-W100-2	W100	2015-06-09	11:00:00	2	3	0	21.391	31.549	44.971	1021.77	2.511	1.065	7.306	8.8	283.661	25
2h-W100-3	W100	2015-06-09	11:00:00	2	1	0	21.391	31.549	44.971	1021.77	2.511	1.065	7.306	8.8	283.661	25
2h-W100-3	W100	2015-06-09	11:00:00	2	2	0	21.391	31.549	44.971	1021.77	2.511	1.065	7.306	8.8	283.661	25
2h-W100-3	W100	2015-06-09	11:00:00	2	3	0	21.391	31.549	44.971	1021.77	2.511	1.065	7.306	8.8	283.661	25
2h-W300-1	W300	2015-06-09	11:00:00	2	1	0	21.495	31.812	45.404	1021.94	2.36	0.231	7.313	8.982	176.278	25
2h-W300-1	W300	2015-06-09	11:00:00	2	2	4.4	21.495	31.812	45.404	1021.94	2.36	0.231	7.313	8.982	176.278	25
2h-W300-1	W300	2015-06-09	11:00:00	2	3	0	21.495	31.812	45.404	1021.94	2.36	0.231	7.313	8.982	176.278	25
2h-W300-2	W300	2015-06-09	11:00:00	2	1	0	21.495	31.812	45.404	1021.94	2.36	0.231	7.313	8.982	176.278	25
2h-W300-2	W300	2015-06-09	11:00:00	2	2	0	21.495	31.812	45.404	1021.94	2.36	0.231	7.313	8.982	176.278	25
2h-W300-2	W300	2015-06-09	11:00:00	2	3	0	21.495	31.812	45.404	1021.94	2.36	0.231	7.313	8.982	176.278	25
2h-W300-3	W300	2015-06-09	11:00:00	2	1	0	21.495	31.812	45.404	1021.94	2.36	0.231	7.313	8.982	176.278	25
2h-W300-3	W300	2015-06-09	11:00:00	2	2	4.18	21.495	31.812	45.404	1021.94	2.36	0.231	7.313	8.982	176.278	25
2h-W300-3	W300	2015-06-09	11:00:00	2	3	0	21.495	31.812	45.404	1021.94	2.36	0.231	7.313	8.982	176.278	25
2h-W600-1	W600	2015-06-09	11:00:00	2	1	0	21.527	31.977	45.646	1022.05	2.436	0.586	7.3	8.973	195.113	25
2h-W600-1	W600	2015-06-09	11:00:00	2	2	0	21.527	31.977	45.646	1022.05	2.436	0.586	7.3	8.973	195.113	25
2h-W600-1	W600	2015-06-09	11:00:00	2	3	12.3	21.527	31.977	45.646	1022.05	2.436	0.586	7.3	8.973	195.113	25
2h-W600-2	W600	2015-06-09	11:00:00	2	1	0	21.527	31.977	45.646	1022.05	2.436	0.586	7.3	8.973	195.113	25
2h-W600-2	W600	2015-06-09	11:00:00	2	2	0	21.527	31.977	45.646	1022.05	2.436	0.586	7.3	8.973	195.113	25
2h-W600-2	W600	2015-06-09	11:00:00	2	3	0	21.527	31.977	45.646	1022.05	2.436	0.586	7.3	8.973	195.113	25
2h-W600-3	W600	2015-06-09	11:00:00	2	1	0	21.527	31.977	45.646	1022.05	2.436	0.586	7.3	8.973	195.113	25
2h-W600-3	W600	2015-06-09	11:00:00	2	2	0	21.527	31.977	45.646	1022.05	2.436	0.586	7.3	8.973	195.113	25
2h-W600-3	W600	2015-06-09	11:00:00	2	3	0	21.527	31.977	45.646	1022.05	2.436	0.586	7.3	8.973	195.113	25
2h-W1000-1	W1000	2015-06-09	11:00:00	2	1	0	21.524	31.978	45.643	1022.06	2.992	1.083	7.272	9.163	270.098	25
2h-W1000-1	W1000	2015-06-09	11:00:00	2	2	0	21.524	31.978	45.643	1022.06	2.992	1.083	7.272	9.163	270.098	25
2h-W1000-1	W1000	2015-06-09	11:00:00	2	3	0	21.524	31.978	45.643	1022.06	2.992	1.083	7.272	9.163	270.098	25
2h-W1000-2	W1000	2015-06-09	11:00:00	2	1	0	21.524	31.978	45.643	1022.06	2.992	1.083	7.272	9.163	270.098	25
2h-W1000-2	W1000	2015-06-09	11:00:00	2	2	0	21.524	31.978	45.643	1022.06	2.992	1.083	7.272	9.163	270.098	25
2h-W1000-2	W1000	2015-06-09	11:00:00	2	3	0	21.524	31.978	45.643	1022.06	2.992	1.083	7.272	9.163	270.098	25
2h-W1000-3	W1000	2015-06-09	11:00:00	2	1	0	21.524	31.978	45.643	1022.06	2.992	1.083	7.272	9.163	270.098	25
2h-W1000-3	W1000	2015-06-09	11:00:00	2	2	0	21.524	31.978	45.643	1022.06	2.992	1.083	7.272	9.163	270.098	25
2h-W1000-3	W1000	2015-06-09	11:00:00	2	3	0	21.524	31.978	45.643	1022.06	2.992	1.083	7.272	9.163	270.098	25
2h-E10-1	E10	2015-06-09	11:00:00	2	1	0	21.348	31.266	44.571	1021.56	2.216	0.923	7.255	8.024	222.855	25
2h-E10-1	E10	2015-06-09	11:00:00	2	2	3.21	21.348	31.266	44.571	1021.56	2.216	0.923	7.255	8.024	222.855	25
2h-E10-1	E10	2015-06-09	11:00:00	2	3	0	21.348	31.266	44.571	1021.56	2.216	0.923	7.255	8.024	222.855	25
2h-E10-2	E10	2015-06-09	11:00:00	2	1	5.71	21.348	31.266	44.571	1021.56	2.216	0.923	7.255	8.024	222.855	25
2h-E10-2	E10	2015-06-09	11:00:00	2	2	3.51	21.348	31.266	44.571	1021.56	2.216	0.923	7.255	8.024	222.855	25
2h-E10-2	E10	2015-06-09	11:00:00	2	3	3.07	21.348	31.266	44.571	1021.56	2.216	0.923	7.255	8.024	222.855	25
2h-E10-3	E10	2015-06-09	11:00:00	2	1	0	21.348	31.266	44.571	1021.56	2.216	0.923	7.255	8.024	222.855	25
2h-E10-3	E10	2015-06-09	11:00:00	2	2	0	21.348	31.266	44.571	1021.56	2.216	0.923	7.255	8.024	222.855	25
2h-E10-3	E10	2015-06-09	11:00:00	2	3	5.63	21.348	31.266	44.571	1021.56	2.216	0.923	7.255	8.024	222.855	25
2h-E30-1	E30	2015-06-09	11:00:00	2	1	0	21.349	31.336	44.661	1021.62	2.318	0.959	7.242	8.105	212.106	25
2h-E30-1	E30	2015-06-09	11:00:00	2	2	0	21.349	31.336	44.661	1021.62	2.318	0.959	7.242	8.105	212.106	25
2h-E30-1	E30	2015-06-09	11:00:00	2	3	0	21.349	31.336	44.661	1021.62	2.318	0.959	7.242	8.105	212.106	25
2h-E30-2	E30	2015-06-09	11:00:00	2	1	6.23	21.349	31.336	44.661	1021.62	2.318	0.959	7.242	8.105	212.106	25
2h-E30-2	E30	2015-06-09	11:00:00	2	2	3.04	21.349	31.336	44.661	1021.62	2.318	0.959	7.242	8.105	212.106	25
2h-E30-2	E30	2015-06-09	11:00:00	2	3	0	21.349	31.336	44.661	1021.62	2.318	0.959	7.242	8.105	212.106	25
2h-E30-3	E30	2015-06-09	11:00:00	2	1	0	21.349	31.336	44.661	1021.62	2.318	0.959	7.242	8.105	212.106	25
2h-E30-3	E30	2015-06-09	11:00:00	2	2	1.49	21.349	31.336	44.661	1021.62	2.318	0.959	7.242	8.105	212.106	25
2h-E30-3	E30	2015-06-09	11:00:00	2	3	0	21.349	31.336	44.661	1021.62	2.318	0.959	7.242	8.105	212.106	25
2h-E100-1	E100	2015-06-09	11:00:00	2	1	0	21.402	31.493	44.91	1021.72	2.511	0.959	7.225	8.921	304.033	25
2h-E100-1	E100	2015-06-09	11:00:00	2	2	3.56	21.402	31.493	44.91	1021.72	2.511	0.959	7.225	8.921	304.033	25
2h-E100-1	E100	2015-06-09	11:00:00	2	3	0	21.402	31.493	44.91	1021.72	2.511	0.959	7.225	8.921	304.033	25
2h-E100-2	E100	2015-06-09	11:00:00	2	1	0	21.402	31.493	44.91	1021.72	2.511	0.959	7.225	8.921	304.033	25
2h-E100-2	E100	2015-06-09	11:00:00	2	2	0	21.402	31.493	44.91	1021.72	2.511	0.959	7.225	8.921	304.033	25
2h-E100-2	E100	2015-06-09	11:00:00	2	3	0	21.402	31.493	44.91	1021.72	2.511	0.959	7.225	8.921	304.033	25
2h-E100-3	E100	2015-06-09	11:00:00	2	1	0	21.402	31.493	44.91	1021.72	2.511	0.959	7.225	8.921	304.033	25
2h-E100-3	E100	2015-06-09	11:00:00	2	2	5.26	21.402	31.493	44.91	1021.72	2.511	0.959	7.225	8.921	304.033	25
2h-E100-3	E100	2015-06-09	11:00:00	2	3	6.76	21.402	31.493	44.91	1021.72	2.511	0.959	7.225	8.921	304.033	25
2h-E300-1	E300	2015-06-09	11:00:00	2	1	0	21.595	31.514	45.117	1021.68	3.624	2.789	7.212	8.908	207.397	25
2h-E300-1	E300	2015-06-09	11:00:00	2	2	0	21.595	31.514	45.117	1021.68	3.624	2.789	7.212	8.908	207.397	25
2h-E300-1	E300	2015-06-09	11:00:00	2	3	0	21.595	31.514	45.117	1021.68	3.624	2.789	7.212	8.908	207.397	25
2h-E300-2	E300	2015-06-09	11:00:00	2	1	0	21.595	31.514	45.117	1021.68	3.624	2.789	7.212	8.908	207.397	25
2h-E300-2	E300	2015-06-09	11:00:00	2	2	0	21.595	31.514	45.117	1021.68	3.624	2.789	7.212	8.908	207.397	25
2h-E300-2	E300	2015-06-09	11:00:00	2	3	0	21.595	31.514	45.117	1021.68	3.624	2.789	7.212	8.908	207.397	25
2h-E300-3	E300	2015-06-09	11:00:00	2	1	0	21.595	31.514	45.117	1021.68	3.624	2.789	7.212	8.908	207.397	25
2h-E300-3	E300	2015-06-09	11:00:00	2	2	0	21.595	31.514	45.117	1021.68	3.624	2.789	7.212	8.908	207.397	25
2h-E300-3	E300	2015-06-09	11:00:00	2	3	0	21.595	31.514	45.117	1021.68	3.624	2.789	7.212	8.908	207.397	25
2h-E600-1	E600	2015-06-09	11:00:00	2	1	0	21.624	31.801	45.512	1021.89	3.582	1.332	7.177	9.254	171.876	25
2h-E600-1	E600	2015-06-09	11:00:00	2	2	0	21.624	31.801	45.512	1021.89	3.582	1.332	7.177	9.254	171.876	25
2h-E600-1	E600	2015-06-09	11:00:00	2	3	0	21.624	31.801	45.512	1021.89	3.582	1.332	7.177	9.254	171.876	25
2h-E600-2	E600	2015-06-09	11:00:00	2	1	0	21.624	31.801	45.512	1021.89	3.582	1.332	7.177	9.254	171.876	25
2h-E600-2	E600	2015-06-09	11:00:00	2	2	6.54	21.624	31.801	45.512	1021.89	3.582	1.332	7.177	9.254	171.876	25
2h-E600-2	E600	2015-06-09	11:00:00	2	3	0	21.624	31.801	45.512	1021.89	3.582	1.332	7.177	9.254	171.876	25
2h-E600-3	E600	2015-06-09	11:00:00	2	1	0	21.624	31.801	45.512	1021.89	3.582	1.332	7.177	9.254	171.876	25
2h-E600-3	E600	2015-06-09	11:00:00	2	2	0	21.624	31.801	45.512	1021.89	3.582	1.332	7.177	9.254	171.876	25
2h-E600-3	E600	2015-06-09	11:00:00	2	3	0	21.624	31.801	45.512	1021.89	3.582	1.332	7.177	9.254	171.876	25
2h-E1000-1	E1000	2015-06-09	11:00:00	2	1	0	21.646	32.057	45.86	1022.08	3.215	1.207	7.17	9.175	190.763	25
2h-E1000-1	E1000	2015-06-09	11:00:00	2	2	0	21.646	32.057	45.86	1022.08	3.215	1.207	7.17	9.175	190.763	25
2h-E1000-1	E1000	2015-06-09	11:00:00	2	3	0	21.646	32.057	45.86	1022.08	3.215	1.207	7.17	9.175	190.763	25
2h-E1000-2	E1000	2015-06-09	11:00:00	2	1	0	21.646	32.057	45.86	1022.08	3.215	1.207	7.17	9.175	190.763	25
2h-E1000-2	E1000	2015-06-09	11:00:00	2	2	0	21.646	32.057	45.86	1022.08	3.215	1.207	7.17	9.175	190.763	25
2h-E1000-2	E1000	2015-06-09	11:00:00	2	3	0	21.646	32.057	45.86	1022.08	3.215	1.207	7.17	9.175	190.763	25
2h-E1000-3	E1000	2015-06-09	11:00:00	2	1	0	21.646	32.057	45.86	1022.08	3.215	1.207	7.17	9.175	190.763	25
2h-E1000-3	E1000	2015-06-09	11:00:00	2	2	0	21.646	32.057	45.86	1022.08	3.215	1.207	7.17	9.175	190.763	25
2h-E1000-3	E1000	2015-06-09	11:00:00	2	3	0	21.646	32.057	45.86	1022.08	3.215	1.207	7.17	9.175	190.763	25
4h-W10-1	W10	2015-06-09	13:00:00	4	1	0	21.535	31.393	44.907	1021.61	2.41	0.994	7.187	8.626	370.469	22
4h-W10-1	W10	2015-06-09	13:00:00	4	2	0	21.535	31.393	44.907	1021.61	2.41	0.994	7.187	8.626	370.469	22
4h-W10-1	W10	2015-06-09	13:00:00	4	3	0	21.535	31.393	44.907	1021.61	2.41	0.994	7.187	8.626	370.469	22
4h-W10-2	W10	2015-06-09	13:00:00	4	1	0	21.535	31.393	44.907	1021.61	2.41	0.994	7.187	8.626	370.469	22
4h-W10-2	W10	2015-06-09	13:00:00	4	2	7.11	21.535	31.393	44.907	1021.61	2.41	0.994	7.187	8.626	370.469	22
4h-W10-2	W10	2015-06-09	13:00:00	4	3	0	21.535	31.393	44.907	1021.61	2.41	0.994	7.187	8.626	370.469	22
4h-W10-3	W10	2015-06-09	13:00:00	4	1	0	21.535	31.393	44.907	1021.61	2.41	0.994	7.187	8.626	370.469	22
4h-W10-3	W10	2015-06-09	13:00:00	4	2	0	21.535	31.393	44.907	1021.61	2.41	0.994	7.187	8.626	370.469	22
4h-W10-3	W10	2015-06-09	13:00:00	4	3	0	21.535	31.393	44.907	1021.61	2.41	0.994	7.187	8.626	370.469	22
4h-W30-1	W30	2015-06-09	13:00:00	4	1	0	21.516	31.509	45.038	1021.7	2.402	1.012	7.207	8.763	259.196	22
4h-W30-1	W30	2015-06-09	13:00:00	4	2	0	21.516	31.509	45.038	1021.7	2.402	1.012	7.207	8.763	259.196	22
4h-W30-1	W30	2015-06-09	13:00:00	4	3	0	21.516	31.509	45.038	1021.7	2.402	1.012	7.207	8.763	259.196	22
4h-W30-2	W30	2015-06-09	13:00:00	4	1	0	21.516	31.509	45.038	1021.7	2.402	1.012	7.207	8.763	259.196	22
4h-W30-2	W30	2015-06-09	13:00:00	4	2	0	21.516	31.509	45.038	1021.7	2.402	1.012	7.207	8.763	259.196	22
4h-W30-2	W30	2015-06-09	13:00:00	4	3	0	21.516	31.509	45.038	1021.7	2.402	1.012	7.207	8.763	259.196	22
4h-W30-3	W30	2015-06-09	13:00:00	4	1	0	21.516	31.509	45.038	1021.7	2.402	1.012	7.207	8.763	259.196	22
4h-W30-3	W30	2015-06-09	13:00:00	4	2	0	21.516	31.509	45.038	1021.7	2.402	1.012	7.207	8.763	259.196	22
4h-W30-3	W30	2015-06-09	13:00:00	4	3	1.67	21.516	31.509	45.038	1021.7	2.402	1.012	7.207	8.763	259.196	22
4h-W100-1	W100	2015-06-09	13:00:00	4	1	0	21.594	31.833	45.525	1021.93	2.216	1.207	7.251	9.058	327.782	22
4h-W100-1	W100	2015-06-09	13:00:00	4	2	0	21.594	31.833	45.525	1021.93	2.216	1.207	7.251	9.058	327.782	22
4h-W100-1	W100	2015-06-09	13:00:00	4	3	0	21.594	31.833	45.525	1021.93	2.216	1.207	7.251	9.058	327.782	22
4h-W100-2	W100	2015-06-09	13:00:00	4	1	0	21.594	31.833	45.525	1021.93	2.216	1.207	7.251	9.058	327.782	22
4h-W100-2	W100	2015-06-09	13:00:00	4	2	0	21.594	31.833	45.525	1021.93	2.216	1.207	7.251	9.058	327.782	22
4h-W100-2	W100	2015-06-09	13:00:00	4	3	0	21.594	31.833	45.525	1021.93	2.216	1.207	7.251	9.058	327.782	22
4h-W100-3	W100	2015-06-09	13:00:00	4	1	0	21.594	31.833	45.525	1021.93	2.216	1.207	7.251	9.058	327.782	22
4h-W100-3	W100	2015-06-09	13:00:00	4	2	0	21.594	31.833	45.525	1021.93	2.216	1.207	7.251	9.058	327.782	22
4h-W100-3	W100	2015-06-09	13:00:00	4	3	0	21.594	31.833	45.525	1021.93	2.216	1.207	7.251	9.058	327.782	22
4h-W300-1	W300	2015-06-09	13:00:00	4	1	0	21.624	32.274	46.116	1022.25	3.489	13.828	7.277	9.058	295.024	22
4h-W300-1	W300	2015-06-09	13:00:00	4	2	0	21.624	32.274	46.116	1022.25	3.489	13.828	7.277	9.058	295.024	22
4h-W300-1	W300	2015-06-09	13:00:00	4	3	0	21.624	32.274	46.116	1022.25	3.489	13.828	7.277	9.058	295.024	22
4h-W300-2	W300	2015-06-09	13:00:00	4	1	0	21.624	32.274	46.116	1022.25	3.489	13.828	7.277	9.058	295.024	22
4h-W300-2	W300	2015-06-09	13:00:00	4	2	0	21.624	32.274	46.116	1022.25	3.489	13.828	7.277	9.058	295.024	22
4h-W300-2	W300	2015-06-09	13:00:00	4	3	0	21.624	32.274	46.116	1022.25	3.489	13.828	7.277	9.058	295.024	22
4h-W300-3	W300	2015-06-09	13:00:00	4	1	0	21.624	32.274	46.116	1022.25	3.489	13.828	7.277	9.058	295.024	22
4h-W300-3	W300	2015-06-09	13:00:00	4	2	0	21.624	32.274	46.116	1022.25	3.489	13.828	7.277	9.058	295.024	22
4h-W300-3	W300	2015-06-09	13:00:00	4	3	0	21.624	32.274	46.116	1022.25	3.489	13.828	7.277	9.058	295.024	22
4h-W600-1	W600	2015-06-09	13:00:00	4	1	0	21.518	32.243	45.976	1022.26	2.832	1.19	7.295	9.024	288.677	22
4h-W600-1	W600	2015-06-09	13:00:00	4	2	0	21.518	32.243	45.976	1022.26	2.832	1.19	7.295	9.024	288.677	22
4h-W600-1	W600	2015-06-09	13:00:00	4	3	0	21.518	32.243	45.976	1022.26	2.832	1.19	7.295	9.024	288.677	22
4h-W600-2	W600	2015-06-09	13:00:00	4	1	0	21.518	32.243	45.976	1022.26	2.832	1.19	7.295	9.024	288.677	22
4h-W600-2	W600	2015-06-09	13:00:00	4	2	0	21.518	32.243	45.976	1022.26	2.832	1.19	7.295	9.024	288.677	22
4h-W600-2	W600	2015-06-09	13:00:00	4	3	0	21.518	32.243	45.976	1022.26	2.832	1.19	7.295	9.024	288.677	22
4h-W600-3	W600	2015-06-09	13:00:00	4	1	0	21.518	32.243	45.976	1022.26	2.832	1.19	7.295	9.024	288.677	22
4h-W600-3	W600	2015-06-09	13:00:00	4	2	0	21.518	32.243	45.976	1022.26	2.832	1.19	7.295	9.024	288.677	22
4h-W600-3	W600	2015-06-09	13:00:00	4	3	0	21.518	32.243	45.976	1022.26	2.832	1.19	7.295	9.024	288.677	22
4h-W1000-1	W1000	2015-06-09	13:00:00	4	1	0	21.488	32.315	46.04	1022.32	2.806	0.994	7.289	9.092	275.677	22
4h-W1000-1	W1000	2015-06-09	13:00:00	4	2	4.85	21.488	32.315	46.04	1022.32	2.806	0.994	7.289	9.092	275.677	22
4h-W1000-1	W1000	2015-06-09	13:00:00	4	3	0	21.488	32.315	46.04	1022.32	2.806	0.994	7.289	9.092	275.677	22
4h-W1000-2	W1000	2015-06-09	13:00:00	4	1	9.19	21.488	32.315	46.04	1022.32	2.806	0.994	7.289	9.092	275.677	22
4h-W1000-2	W1000	2015-06-09	13:00:00	4	2	0	21.488	32.315	46.04	1022.32	2.806	0.994	7.289	9.092	275.677	22
4h-W1000-2	W1000	2015-06-09	13:00:00	4	3	0	21.488	32.315	46.04	1022.32	2.806	0.994	7.289	9.092	275.677	22
4h-W1000-3	W1000	2015-06-09	13:00:00	4	1	0	21.488	32.315	46.04	1022.32	2.806	0.994	7.289	9.092	275.677	22
4h-W1000-3	W1000	2015-06-09	13:00:00	4	2	5.19	21.488	32.315	46.04	1022.32	2.806	0.994	7.289	9.092	275.677	22
4h-W1000-3	W1000	2015-06-09	13:00:00	4	3	4.78	21.488	32.315	46.04	1022.32	2.806	0.994	7.289	9.092	275.677	22
4h-E10-1	E10	2015-06-09	13:00:00	4	1	1.68	21.549	31.376	44.899	1021.59	2.756	0.905	7.153	8.707	331.467	22
4h-E10-1	E10	2015-06-09	13:00:00	4	2	0.633	21.549	31.376	44.899	1021.59	2.756	0.905	7.153	8.707	331.467	22
4h-E10-1	E10	2015-06-09	13:00:00	4	3	0	21.549	31.376	44.899	1021.59	2.756	0.905	7.153	8.707	331.467	22
4h-E10-2	E10	2015-06-09	13:00:00	4	1	1.77	21.549	31.376	44.899	1021.59	2.756	0.905	7.153	8.707	331.467	22
4h-E10-2	E10	2015-06-09	13:00:00	4	2	2.99	21.549	31.376	44.899	1021.59	2.756	0.905	7.153	8.707	331.467	22
4h-E10-2	E10	2015-06-09	13:00:00	4	3	2.36	21.549	31.376	44.899	1021.59	2.756	0.905	7.153	8.707	331.467	22
4h-E10-3	E10	2015-06-09	13:00:00	4	1	2.06	21.549	31.376	44.899	1021.59	2.756	0.905	7.153	8.707	331.467	22
4h-E10-3	E10	2015-06-09	13:00:00	4	2	0	21.549	31.376	44.899	1021.59	2.756	0.905	7.153	8.707	331.467	22
4h-E10-3	E10	2015-06-09	13:00:00	4	3	2.37	21.549	31.376	44.899	1021.59	2.756	0.905	7.153	8.707	331.467	22
4h-E30-1	E30	2015-06-09	13:00:00	4	1	2.28	21.525	31.623	45.192	1021.79	2.672	0.959	7.141	8.741	309.253	22
4h-E30-1	E30	2015-06-09	13:00:00	4	2	4.98	21.525	31.623	45.192	1021.79	2.672	0.959	7.141	8.741	309.253	22
4h-E30-1	E30	2015-06-09	13:00:00	4	3	0	21.525	31.623	45.192	1021.79	2.672	0.959	7.141	8.741	309.253	22
4h-E30-2	E30	2015-06-09	13:00:00	4	1	0	21.525	31.623	45.192	1021.79	2.672	0.959	7.141	8.741	309.253	22
4h-E30-2	E30	2015-06-09	13:00:00	4	2	1.69	21.525	31.623	45.192	1021.79	2.672	0.959	7.141	8.741	309.253	22
4h-E30-2	E30	2015-06-09	13:00:00	4	3	0.849	21.525	31.623	45.192	1021.79	2.672	0.959	7.141	8.741	309.253	22
4h-E30-3	E30	2015-06-09	13:00:00	4	1	2.11	21.525	31.623	45.192	1021.79	2.672	0.959	7.141	8.741	309.253	22
4h-E30-3	E30	2015-06-09	13:00:00	4	2	1.48	21.525	31.623	45.192	1021.79	2.672	0.959	7.141	8.741	309.253	22
4h-E30-3	E30	2015-06-09	13:00:00	4	3	2.97	21.525	31.623	45.192	1021.79	2.672	0.959	7.141	8.741	309.253	22
4h-E100-1	E100	2015-06-09	13:00:00	4	1	1.39	21.551	31.915	45.589	1022	2.714	0.87	7.111	8.67	251.927	22
4h-E100-1	E100	2015-06-09	13:00:00	4	2	0	21.551	31.915	45.589	1022	2.714	0.87	7.111	8.67	251.927	22
4h-E100-1	E100	2015-06-09	13:00:00	4	3	0	21.551	31.915	45.589	1022	2.714	0.87	7.111	8.67	251.927	22
4h-E100-2	E100	2015-06-09	13:00:00	4	1	0	21.551	31.915	45.589	1022	2.714	0.87	7.111	8.67	251.927	22
4h-E100-2	E100	2015-06-09	13:00:00	4	2	0	21.551	31.915	45.589	1022	2.714	0.87	7.111	8.67	251.927	22
4h-E100-2	E100	2015-06-09	13:00:00	4	3	0	21.551	31.915	45.589	1022	2.714	0.87	7.111	8.67	251.927	22
4h-E100-3	E100	2015-06-09	13:00:00	4	1	3.47	21.551	31.915	45.589	1022	2.714	0.87	7.111	8.67	251.927	22
4h-E100-3	E100	2015-06-09	13:00:00	4	2	3.54	21.551	31.915	45.589	1022	2.714	0.87	7.111	8.67	251.927	22
4h-E100-3	E100	2015-06-09	13:00:00	4	3	1.31	21.551	31.915	45.589	1022	2.714	0.87	7.111	8.67	251.927	22
4h-E300-1	E300	2015-06-09	13:00:00	4	1	3.16	21.65	32.044	45.848	1022.07	2.933	1.349	7.105	9.111	290.674	22
4h-E300-1	E300	2015-06-09	13:00:00	4	2	3.5	21.65	32.044	45.848	1022.07	2.933	1.349	7.105	9.111	290.674	22
4h-E300-1	E300	2015-06-09	13:00:00	4	3	0	21.65	32.044	45.848	1022.07	2.933	1.349	7.105	9.111	290.674	22
4h-E300-2	E300	2015-06-09	13:00:00	4	1	4.91	21.65	32.044	45.848	1022.07	2.933	1.349	7.105	9.111	290.674	22
4h-E300-2	E300	2015-06-09	13:00:00	4	2	0	21.65	32.044	45.848	1022.07	2.933	1.349	7.105	9.111	290.674	22
4h-E300-2	E300	2015-06-09	13:00:00	4	3	0	21.65	32.044	45.848	1022.07	2.933	1.349	7.105	9.111	290.674	22
4h-E300-3	E300	2015-06-09	13:00:00	4	1	0	21.65	32.044	45.848	1022.07	2.933	1.349	7.105	9.111	290.674	22
4h-E300-3	E300	2015-06-09	13:00:00	4	2	0	21.65	32.044	45.848	1022.07	2.933	1.349	7.105	9.111	290.674	22
4h-E300-3	E300	2015-06-09	13:00:00	4	3	0	21.65	32.044	45.848	1022.07	2.933	1.349	7.105	9.111	290.674	22
4h-E600-1	E600	2015-06-09	13:00:00	4	1	0	21.673	32.014	45.831	1022.04	3.025	1.723	7.087	9.08	311.608	22
4h-E600-1	E600	2015-06-09	13:00:00	4	2	0	21.673	32.014	45.831	1022.04	3.025	1.723	7.087	9.08	311.608	22
4h-E600-1	E600	2015-06-09	13:00:00	4	3	0	21.673	32.014	45.831	1022.04	3.025	1.723	7.087	9.08	311.608	22
4h-E600-2	E600	2015-06-09	13:00:00	4	1	0	21.673	32.014	45.831	1022.04	3.025	1.723	7.087	9.08	311.608	22
4h-E600-2	E600	2015-06-09	13:00:00	4	2	0	21.673	32.014	45.831	1022.04	3.025	1.723	7.087	9.08	311.608	22
4h-E600-2	E600	2015-06-09	13:00:00	4	3	0	21.673	32.014	45.831	1022.04	3.025	1.723	7.087	9.08	311.608	22
4h-E600-3	E600	2015-06-09	13:00:00	4	1	2.79	21.673	32.014	45.831	1022.04	3.025	1.723	7.087	9.08	311.608	22
4h-E600-3	E600	2015-06-09	13:00:00	4	2	1.24	21.673	32.014	45.831	1022.04	3.025	1.723	7.087	9.08	311.608	22
4h-E600-3	E600	2015-06-09	13:00:00	4	3	0	21.673	32.014	45.831	1022.04	3.025	1.723	7.087	9.08	311.608	22
4h-E1000-1	E1000	2015-06-09	13:00:00	4	1	0	21.68	32.14	45.999	1022.14	3.405	1.243	7.082	9.37	135.33	22
4h-E1000-1	E1000	2015-06-09	13:00:00	4	2	0	21.68	32.14	45.999	1022.14	3.405	1.243	7.082	9.37	135.33	22
4h-E1000-1	E1000	2015-06-09	13:00:00	4	3	0	21.68	32.14	45.999	1022.14	3.405	1.243	7.082	9.37	135.33	22
4h-E1000-2	E1000	2015-06-09	13:00:00	4	1	0	21.68	32.14	45.999	1022.14	3.405	1.243	7.082	9.37	135.33	22
4h-E1000-2	E1000	2015-06-09	13:00:00	4	2	0	21.68	32.14	45.999	1022.14	3.405	1.243	7.082	9.37	135.33	22
4h-E1000-2	E1000	2015-06-09	13:00:00	4	3	0	21.68	32.14	45.999	1022.14	3.405	1.243	7.082	9.37	135.33	22
4h-E1000-3	E1000	2015-06-09	13:00:00	4	1	0	21.68	32.14	45.999	1022.14	3.405	1.243	7.082	9.37	135.33	22
4h-E1000-3	E1000	2015-06-09	13:00:00	4	2	0	21.68	32.14	45.999	1022.14	3.405	1.243	7.082	9.37	135.33	22
4h-E1000-3	E1000	2015-06-09	13:00:00	4	3	1.36	21.68	32.14	45.999	1022.14	3.405	1.243	7.082	9.37	135.33	22
8h-W10-1	W10	2015-06-09	17:00:00	8	1	3.87	21.564	32.423	46.25	1022.38	2.537	0.834	7.252	8.583	91.415	27
8h-W10-1	W10	2015-06-09	17:00:00	8	2	1.07	21.564	32.423	46.25	1022.38	2.537	0.834	7.252	8.583	91.415	27
8h-W10-1	W10	2015-06-09	17:00:00	8	3	3.67	21.564	32.423	46.25	1022.38	2.537	0.834	7.252	8.583	91.415	27
8h-W10-2	W10	2015-06-09	17:00:00	8	1	0	21.564	32.423	46.25	1022.38	2.537	0.834	7.252	8.583	91.415	27
8h-W10-2	W10	2015-06-09	17:00:00	8	2	0	21.564	32.423	46.25	1022.38	2.537	0.834	7.252	8.583	91.415	27
8h-W10-2	W10	2015-06-09	17:00:00	8	3	17.1	21.564	32.423	46.25	1022.38	2.537	0.834	7.252	8.583	91.415	27
8h-W10-3	W10	2015-06-09	17:00:00	8	1	9.14	21.564	32.423	46.25	1022.38	2.537	0.834	7.252	8.583	91.415	27
8h-W10-3	W10	2015-06-09	17:00:00	8	2	11.8	21.564	32.423	46.25	1022.38	2.537	0.834	7.252	8.583	91.415	27
8h-W10-3	W10	2015-06-09	17:00:00	8	3	11.6	21.564	32.423	46.25	1022.38	2.537	0.834	7.252	8.583	91.415	27
8h-W30-1	W30	2015-06-09	17:00:00	8	1	3.58	21.61	32.26	46.086	1022.25	2.427	0.941	7.289	8.923	73.807	27
8h-W30-1	W30	2015-06-09	17:00:00	8	2	7.16	21.61	32.26	46.086	1022.25	2.427	0.941	7.289	8.923	73.807	27
8h-W30-1	W30	2015-06-09	17:00:00	8	3	6.53	21.61	32.26	46.086	1022.25	2.427	0.941	7.289	8.923	73.807	27
8h-W30-2	W30	2015-06-09	17:00:00	8	1	5.18	21.61	32.26	46.086	1022.25	2.427	0.941	7.289	8.923	73.807	27
8h-W30-2	W30	2015-06-09	17:00:00	8	2	5.95	21.61	32.26	46.086	1022.25	2.427	0.941	7.289	8.923	73.807	27
8h-W30-2	W30	2015-06-09	17:00:00	8	3	6.67	21.61	32.26	46.086	1022.25	2.427	0.941	7.289	8.923	73.807	27
8h-W30-3	W30	2015-06-09	17:00:00	8	1	9.2	21.61	32.26	46.086	1022.25	2.427	0.941	7.289	8.923	73.807	27
8h-W30-3	W30	2015-06-09	17:00:00	8	2	6.53	21.61	32.26	46.086	1022.25	2.427	0.941	7.289	8.923	73.807	27
8h-W30-3	W30	2015-06-09	17:00:00	8	3	0	21.61	32.26	46.086	1022.25	2.427	0.941	7.289	8.923	73.807	27
8h-W100-1	W100	2015-06-09	17:00:00	8	1	4.48	21.609	32.415	46.283	1022.36	3.152	1.065	7.308	8.934	86.706	27
8h-W100-1	W100	2015-06-09	17:00:00	8	2	1.18	21.609	32.415	46.283	1022.36	3.152	1.065	7.308	8.934	86.706	27
8h-W100-1	W100	2015-06-09	17:00:00	8	3	2.99	21.609	32.415	46.283	1022.36	3.152	1.065	7.308	8.934	86.706	27
8h-W100-2	W100	2015-06-09	17:00:00	8	1	3.31	21.609	32.415	46.283	1022.36	3.152	1.065	7.308	8.934	86.706	27
8h-W100-2	W100	2015-06-09	17:00:00	8	2	4.19	21.609	32.415	46.283	1022.36	3.152	1.065	7.308	8.934	86.706	27
8h-W100-2	W100	2015-06-09	17:00:00	8	3	10.5	21.609	32.415	46.283	1022.36	3.152	1.065	7.308	8.934	86.706	27
8h-W100-3	W100	2015-06-09	17:00:00	8	1	11.3	21.609	32.415	46.283	1022.36	3.152	1.065	7.308	8.934	86.706	27
8h-W100-3	W100	2015-06-09	17:00:00	8	2	5.87	21.609	32.415	46.283	1022.36	3.152	1.065	7.308	8.934	86.706	27
8h-W100-3	W100	2015-06-09	17:00:00	8	3	2.57	21.609	32.415	46.283	1022.36	3.152	1.065	7.308	8.934	86.706	27
8h-W300-1	W300	2015-06-09	17:00:00	8	1	4.11	21.492	32.617	46.426	1022.55	2.992	1.03	7.327	8.789	76.366	27
8h-W300-1	W300	2015-06-09	17:00:00	8	2	3.58	21.492	32.617	46.426	1022.55	2.992	1.03	7.327	8.789	76.366	27
8h-W300-1	W300	2015-06-09	17:00:00	8	3	2.14	21.492	32.617	46.426	1022.55	2.992	1.03	7.327	8.789	76.366	27
8h-W300-2	W300	2015-06-09	17:00:00	8	1	3.03	21.492	32.617	46.426	1022.55	2.992	1.03	7.327	8.789	76.366	27
8h-W300-2	W300	2015-06-09	17:00:00	8	2	1.06	21.492	32.617	46.426	1022.55	2.992	1.03	7.327	8.789	76.366	27
8h-W300-2	W300	2015-06-09	17:00:00	8	3	5.91	21.492	32.617	46.426	1022.55	2.992	1.03	7.327	8.789	76.366	27
8h-W300-3	W300	2015-06-09	17:00:00	8	1	0	21.492	32.617	46.426	1022.55	2.992	1.03	7.327	8.789	76.366	27
8h-W300-3	W300	2015-06-09	17:00:00	8	2	7.89	21.492	32.617	46.426	1022.55	2.992	1.03	7.327	8.789	76.366	27
8h-W300-3	W300	2015-06-09	17:00:00	8	3	2.28	21.492	32.617	46.426	1022.55	2.992	1.03	7.327	8.789	76.366	27
8h-W600-1	W600	2015-06-09	17:00:00	8	1	1.2	21.189	33.124	46.776	1023.02	2.545	0.888	7.345	8.706	88.446	27
8h-W600-1	W600	2015-06-09	17:00:00	8	2	5.32	21.189	33.124	46.776	1023.02	2.545	0.888	7.345	8.706	88.446	27
8h-W600-1	W600	2015-06-09	17:00:00	8	3	0.496	21.189	33.124	46.776	1023.02	2.545	0.888	7.345	8.706	88.446	27
8h-W600-2	W600	2015-06-09	17:00:00	8	1	0	21.189	33.124	46.776	1023.02	2.545	0.888	7.345	8.706	88.446	27
8h-W600-2	W600	2015-06-09	17:00:00	8	2	0.992	21.189	33.124	46.776	1023.02	2.545	0.888	7.345	8.706	88.446	27
8h-W600-2	W600	2015-06-09	17:00:00	8	3	4.4	21.189	33.124	46.776	1023.02	2.545	0.888	7.345	8.706	88.446	27
8h-W600-3	W600	2015-06-09	17:00:00	8	1	4.25	21.189	33.124	46.776	1023.02	2.545	0.888	7.345	8.706	88.446	27
8h-W600-3	W600	2015-06-09	17:00:00	8	2	0.373	21.189	33.124	46.776	1023.02	2.545	0.888	7.345	8.706	88.446	27
8h-W600-3	W600	2015-06-09	17:00:00	8	3	9.71	21.189	33.124	46.776	1023.02	2.545	0.888	7.345	8.706	88.446	27
8h-W1000-1	W1000	2015-06-09	17:00:00	8	1	8.02	21.067	33.165	46.708	1023.08	2.777	0.825	7.347	8.75	80.052	27
8h-W1000-1	W1000	2015-06-09	17:00:00	8	2	3.95	21.067	33.165	46.708	1023.08	2.777	0.825	7.347	8.75	80.052	27
8h-W1000-1	W1000	2015-06-09	17:00:00	8	3	6.75	21.067	33.165	46.708	1023.08	2.777	0.825	7.347	8.75	80.052	27
8h-W1000-2	W1000	2015-06-09	17:00:00	8	1	12.1	21.067	33.165	46.708	1023.08	2.777	0.825	7.347	8.75	80.052	27
8h-W1000-2	W1000	2015-06-09	17:00:00	8	2	7.16	21.067	33.165	46.708	1023.08	2.777	0.825	7.347	8.75	80.052	27
8h-W1000-2	W1000	2015-06-09	17:00:00	8	3	7.99	21.067	33.165	46.708	1023.08	2.777	0.825	7.347	8.75	80.052	27
8h-W1000-3	W1000	2015-06-09	17:00:00	8	1	5.23	21.067	33.165	46.708	1023.08	2.777	0.825	7.347	8.75	80.052	27
8h-W1000-3	W1000	2015-06-09	17:00:00	8	2	11.9	21.067	33.165	46.708	1023.08	2.777	0.825	7.347	8.75	80.052	27
8h-W1000-3	W1000	2015-06-09	17:00:00	8	3	4.39	21.067	33.165	46.708	1023.08	2.777	0.825	7.347	8.75	80.052	27
8h-E10-1	E10	2015-06-09	17:00:00	8	1	0	21.594	32.365	46.204	1022.33	2.815	0.888	7.222	8.872	95.816	27
8h-E10-1	E10	2015-06-09	17:00:00	8	2	6.03	21.594	32.365	46.204	1022.33	2.815	0.888	7.222	8.872	95.816	27
8h-E10-1	E10	2015-06-09	17:00:00	8	3	4.39	21.594	32.365	46.204	1022.33	2.815	0.888	7.222	8.872	95.816	27
8h-E10-2	E10	2015-06-09	17:00:00	8	1	2.57	21.594	32.365	46.204	1022.33	2.815	0.888	7.222	8.872	95.816	27
8h-E10-2	E10	2015-06-09	17:00:00	8	2	4.22	21.594	32.365	46.204	1022.33	2.815	0.888	7.222	8.872	95.816	27
8h-E10-2	E10	2015-06-09	17:00:00	8	3	3.72	21.594	32.365	46.204	1022.33	2.815	0.888	7.222	8.872	95.816	27
8h-E10-3	E10	2015-06-09	17:00:00	8	1	3.79	21.594	32.365	46.204	1022.33	2.815	0.888	7.222	8.872	95.816	27
8h-E10-3	E10	2015-06-09	17:00:00	8	2	7.42	21.594	32.365	46.204	1022.33	2.815	0.888	7.222	8.872	95.816	27
8h-E10-3	E10	2015-06-09	17:00:00	8	3	3.03	21.594	32.365	46.204	1022.33	2.815	0.888	7.222	8.872	95.816	27
8h-E30-1	E30	2015-06-09	17:00:00	8	1	3.85	21.593	32.163	45.946	1022.18	2.596	0.923	7.195	8.687	66.027	27
8h-E30-1	E30	2015-06-09	17:00:00	8	2	9.03	21.593	32.163	45.946	1022.18	2.596	0.923	7.195	8.687	66.027	27
8h-E30-1	E30	2015-06-09	17:00:00	8	3	3.75	21.593	32.163	45.946	1022.18	2.596	0.923	7.195	8.687	66.027	27
8h-E30-2	E30	2015-06-09	17:00:00	8	1	3.98	21.593	32.163	45.946	1022.18	2.596	0.923	7.195	8.687	66.027	27
8h-E30-2	E30	2015-06-09	17:00:00	8	2	2.05	21.593	32.163	45.946	1022.18	2.596	0.923	7.195	8.687	66.027	27
8h-E30-2	E30	2015-06-09	17:00:00	8	3	8.78	21.593	32.163	45.946	1022.18	2.596	0.923	7.195	8.687	66.027	27
8h-E30-3	E30	2015-06-09	17:00:00	8	1	11.7	21.593	32.163	45.946	1022.18	2.596	0.923	7.195	8.687	66.027	27
8h-E30-3	E30	2015-06-09	17:00:00	8	2	4.64	21.593	32.163	45.946	1022.18	2.596	0.923	7.195	8.687	66.027	27
8h-E30-3	E30	2015-06-09	17:00:00	8	3	4.08	21.593	32.163	45.946	1022.18	2.596	0.923	7.195	8.687	66.027	27
8h-E100-1	E100	2015-06-09	17:00:00	8	1	0	21.596	32.289	46.109	1022.27	3.009	0.994	7.195	9.016	79.13	27
8h-E100-1	E100	2015-06-09	17:00:00	8	2	4.06	21.596	32.289	46.109	1022.27	3.009	0.994	7.195	9.016	79.13	27
8h-E100-1	E100	2015-06-09	17:00:00	8	3	1.15	21.596	32.289	46.109	1022.27	3.009	0.994	7.195	9.016	79.13	27
8h-E100-2	E100	2015-06-09	17:00:00	8	1	4.6	21.596	32.289	46.109	1022.27	3.009	0.994	7.195	9.016	79.13	27
8h-E100-2	E100	2015-06-09	17:00:00	8	2	0	21.596	32.289	46.109	1022.27	3.009	0.994	7.195	9.016	79.13	27
8h-E100-2	E100	2015-06-09	17:00:00	8	3	0	21.596	32.289	46.109	1022.27	3.009	0.994	7.195	9.016	79.13	27
8h-E100-3	E100	2015-06-09	17:00:00	8	1	2.48	21.596	32.289	46.109	1022.27	3.009	0.994	7.195	9.016	79.13	27
8h-E100-3	E100	2015-06-09	17:00:00	8	2	4.6	21.596	32.289	46.109	1022.27	3.009	0.994	7.195	9.016	79.13	27
8h-E100-3	E100	2015-06-09	17:00:00	8	3	0.31	21.596	32.289	46.109	1022.27	3.009	0.994	7.195	9.016	79.13	27
8h-E300-1	E300	2015-06-09	17:00:00	8	1	0	21.627	32.285	46.134	1022.26	3.278	1.083	7.173	9.04	87.422	27
8h-E300-1	E300	2015-06-09	17:00:00	8	2	0	21.627	32.285	46.134	1022.26	3.278	1.083	7.173	9.04	87.422	27
8h-E300-1	E300	2015-06-09	17:00:00	8	3	0	21.627	32.285	46.134	1022.26	3.278	1.083	7.173	9.04	87.422	27
8h-E300-2	E300	2015-06-09	17:00:00	8	1	0	21.627	32.285	46.134	1022.26	3.278	1.083	7.173	9.04	87.422	27
8h-E300-2	E300	2015-06-09	17:00:00	8	2	0	21.627	32.285	46.134	1022.26	3.278	1.083	7.173	9.04	87.422	27
8h-E300-2	E300	2015-06-09	17:00:00	8	3	0	21.627	32.285	46.134	1022.26	3.278	1.083	7.173	9.04	87.422	27
8h-E300-3	E300	2015-06-09	17:00:00	8	1	5.44	21.627	32.285	46.134	1022.26	3.278	1.083	7.173	9.04	87.422	27
8h-E300-3	E300	2015-06-09	17:00:00	8	2	3.1	21.627	32.285	46.134	1022.26	3.278	1.083	7.173	9.04	87.422	27
8h-E300-3	E300	2015-06-09	17:00:00	8	3	0	21.627	32.285	46.134	1022.26	3.278	1.083	7.173	9.04	87.422	27
8h-E600-1	E600	2015-06-09	17:00:00	8	1	1.38	21.629	32.168	45.986	1022.17	3.228	0.888	7.153	9.063	72.988	27
8h-E600-1	E600	2015-06-09	17:00:00	8	2	3.05	21.629	32.168	45.986	1022.17	3.228	0.888	7.153	9.063	72.988	27
8h-E600-1	E600	2015-06-09	17:00:00	8	3	2.18	21.629	32.168	45.986	1022.17	3.228	0.888	7.153	9.063	72.988	27
8h-E600-2	E600	2015-06-09	17:00:00	8	1	1.76	21.629	32.168	45.986	1022.17	3.228	0.888	7.153	9.063	72.988	27
8h-E600-2	E600	2015-06-09	17:00:00	8	2	0	21.629	32.168	45.986	1022.17	3.228	0.888	7.153	9.063	72.988	27
8h-E600-2	E600	2015-06-09	17:00:00	8	3	0	21.629	32.168	45.986	1022.17	3.228	0.888	7.153	9.063	72.988	27
8h-E600-3	E600	2015-06-09	17:00:00	8	1	7.86	21.629	32.168	45.986	1022.17	3.228	0.888	7.153	9.063	72.988	27
8h-E600-3	E600	2015-06-09	17:00:00	8	2	0	21.629	32.168	45.986	1022.17	3.228	0.888	7.153	9.063	72.988	27
8h-E600-3	E600	2015-06-09	17:00:00	8	3	2	21.629	32.168	45.986	1022.17	3.228	0.888	7.153	9.063	72.988	27
8h-E1000-1	E1000	2015-06-09	17:00:00	8	1	0	21.342	32.704	46.393	1022.66	3.607	1.047	7.132	9.165	89.674	27
8h-E1000-1	E1000	2015-06-09	17:00:00	8	2	0	21.342	32.704	46.393	1022.66	3.607	1.047	7.132	9.165	89.674	27
8h-E1000-1	E1000	2015-06-09	17:00:00	8	3	0	21.342	32.704	46.393	1022.66	3.607	1.047	7.132	9.165	89.674	27
8h-E1000-2	E1000	2015-06-09	17:00:00	8	1	0.941	21.342	32.704	46.393	1022.66	3.607	1.047	7.132	9.165	89.674	27
8h-E1000-2	E1000	2015-06-09	17:00:00	8	2	0	21.342	32.704	46.393	1022.66	3.607	1.047	7.132	9.165	89.674	27
8h-E1000-2	E1000	2015-06-09	17:00:00	8	3	0	21.342	32.704	46.393	1022.66	3.607	1.047	7.132	9.165	89.674	27
8h-E1000-3	E1000	2015-06-09	17:00:00	8	1	1.62	21.342	32.704	46.393	1022.66	3.607	1.047	7.132	9.165	89.674	27
8h-E1000-3	E1000	2015-06-09	17:00:00	8	2	0	21.342	32.704	46.393	1022.66	3.607	1.047	7.132	9.165	89.674	27
8h-E1000-3	E1000	2015-06-09	17:00:00	8	3	6.03	21.342	32.704	46.393	1022.66	3.607	1.047	7.132	9.165	89.674	27
24h-W10-1	W10	2015-06-10	09:00:00	24	1	111	20.934	31.426	44.389	1021.8	1.576	1.207	7.298	8.339	593.631	28
24h-W10-1	W10	2015-06-10	09:00:00	24	2	114	20.934	31.426	44.389	1021.8	1.576	1.207	7.298	8.339	593.631	28
24h-W10-1	W10	2015-06-10	09:00:00	24	3	104	20.934	31.426	44.389	1021.8	1.576	1.207	7.298	8.339	593.631	28
24h-W10-2	W10	2015-06-10	09:00:00	24	1	80.6	20.934	31.426	44.389	1021.8	1.576	1.207	7.298	8.339	593.631	28
24h-W10-2	W10	2015-06-10	09:00:00	24	2	61.5	20.934	31.426	44.389	1021.8	1.576	1.207	7.298	8.339	593.631	28
24h-W10-2	W10	2015-06-10	09:00:00	24	3	83.8	20.934	31.426	44.389	1021.8	1.576	1.207	7.298	8.339	593.631	28
24h-W10-3	W10	2015-06-10	09:00:00	24	1	81.1	20.934	31.426	44.389	1021.8	1.576	1.207	7.298	8.339	593.631	28
24h-W10-3	W10	2015-06-10	09:00:00	24	2	71.1	20.934	31.426	44.389	1021.8	1.576	1.207	7.298	8.339	593.631	28
24h-W10-3	W10	2015-06-10	09:00:00	24	3	83.3	20.934	31.426	44.389	1021.8	1.576	1.207	7.298	8.339	593.631	28
24h-W30-1	W30	2015-06-10	09:00:00	24	1	75.4	20.926	31.416	44.369	1021.79	1.812	1.954	7.299	8.299	1029.62	28
24h-W30-1	W30	2015-06-10	09:00:00	24	2	68.3	20.926	31.416	44.369	1021.79	1.812	1.954	7.299	8.299	1029.62	28
24h-W30-1	W30	2015-06-10	09:00:00	24	3	59.9	20.926	31.416	44.369	1021.79	1.812	1.954	7.299	8.299	1029.62	28
24h-W30-2	W30	2015-06-10	09:00:00	24	1	73.5	20.926	31.416	44.369	1021.79	1.812	1.954	7.299	8.299	1029.62	28
24h-W30-2	W30	2015-06-10	09:00:00	24	2	84.4	20.926	31.416	44.369	1021.79	1.812	1.954	7.299	8.299	1029.62	28
24h-W30-2	W30	2015-06-10	09:00:00	24	3	68.3	20.926	31.416	44.369	1021.79	1.812	1.954	7.299	8.299	1029.62	28
24h-W30-3	W30	2015-06-10	09:00:00	24	1	81.1	20.926	31.416	44.369	1021.79	1.812	1.954	7.299	8.299	1029.62	28
24h-W30-3	W30	2015-06-10	09:00:00	24	2	74.5	20.926	31.416	44.369	1021.79	1.812	1.954	7.299	8.299	1029.62	28
24h-W30-3	W30	2015-06-10	09:00:00	24	3	58.4	20.926	31.416	44.369	1021.79	1.812	1.954	7.299	8.299	1029.62	28
24h-W100-1	W100	2015-06-10	09:00:00	24	1	91.3	20.901	31.412	44.34	1021.79	1.576	1.252	7.298	8.225	1014.72	28
24h-W100-1	W100	2015-06-10	09:00:00	24	2	78	20.901	31.412	44.34	1021.79	1.576	1.252	7.298	8.225	1014.72	28
24h-W100-1	W100	2015-06-10	09:00:00	24	3	96.2	20.901	31.412	44.34	1021.79	1.576	1.252	7.298	8.225	1014.72	28
24h-W100-2	W100	2015-06-10	09:00:00	24	1	85.5	20.901	31.412	44.34	1021.79	1.576	1.252	7.298	8.225	1014.72	28
24h-W100-2	W100	2015-06-10	09:00:00	24	2	108	20.901	31.412	44.34	1021.79	1.576	1.252	7.298	8.225	1014.72	28
24h-W100-2	W100	2015-06-10	09:00:00	24	3	89.5	20.901	31.412	44.34	1021.79	1.576	1.252	7.298	8.225	1014.72	28
24h-W100-3	W100	2015-06-10	09:00:00	24	1	112	20.901	31.412	44.34	1021.79	1.576	1.252	7.298	8.225	1014.72	28
24h-W100-3	W100	2015-06-10	09:00:00	24	2	106	20.901	31.412	44.34	1021.79	1.576	1.252	7.298	8.225	1014.72	28
24h-W100-3	W100	2015-06-10	09:00:00	24	3	72	20.901	31.412	44.34	1021.79	1.576	1.252	7.298	8.225	1014.72	28
24h-W300-1	W300	2015-06-10	09:00:00	24	1	28.9	20.892	31.676	44.665	1022	1.509	1.136	7.307	8.504	1459.56	28
24h-W300-1	W300	2015-06-10	09:00:00	24	2	25.8	20.892	31.676	44.665	1022	1.509	1.136	7.307	8.504	1459.56	28
24h-W300-1	W300	2015-06-10	09:00:00	24	3	24.8	20.892	31.676	44.665	1022	1.509	1.136	7.307	8.504	1459.56	28
24h-W300-2	W300	2015-06-10	09:00:00	24	1	24	20.892	31.676	44.665	1022	1.509	1.136	7.307	8.504	1459.56	28
24h-W300-2	W300	2015-06-10	09:00:00	24	2	19.8	20.892	31.676	44.665	1022	1.509	1.136	7.307	8.504	1459.56	28
24h-W300-2	W300	2015-06-10	09:00:00	24	3	16.4	20.892	31.676	44.665	1022	1.509	1.136	7.307	8.504	1459.56	28
24h-W300-3	W300	2015-06-10	09:00:00	24	1	23.5	20.892	31.676	44.665	1022	1.509	1.136	7.307	8.504	1459.56	28
24h-W300-3	W300	2015-06-10	09:00:00	24	2	42.3	20.892	31.676	44.665	1022	1.509	1.136	7.307	8.504	1459.56	28
24h-W300-3	W300	2015-06-10	09:00:00	24	3	35.9	20.892	31.676	44.665	1022	1.509	1.136	7.307	8.504	1459.56	28
24h-W600-1	W600	2015-06-10	09:00:00	24	1	159	20.973	31.316	44.285	1021.7	1.82	1.492	7.261	8.346	1451.27	28
24h-W600-1	W600	2015-06-10	09:00:00	24	2	225	20.973	31.316	44.285	1021.7	1.82	1.492	7.261	8.346	1451.27	28
24h-W600-1	W600	2015-06-10	09:00:00	24	3	248	20.973	31.316	44.285	1021.7	1.82	1.492	7.261	8.346	1451.27	28
24h-W600-2	W600	2015-06-10	09:00:00	24	1	171	20.973	31.316	44.285	1021.7	1.82	1.492	7.261	8.346	1451.27	28
24h-W600-2	W600	2015-06-10	09:00:00	24	2	164	20.973	31.316	44.285	1021.7	1.82	1.492	7.261	8.346	1451.27	28
24h-W600-2	W600	2015-06-10	09:00:00	24	3	179	20.973	31.316	44.285	1021.7	1.82	1.492	7.261	8.346	1451.27	28
24h-W600-3	W600	2015-06-10	09:00:00	24	1	190	20.973	31.316	44.285	1021.7	1.82	1.492	7.261	8.346	1451.27	28
24h-W600-3	W600	2015-06-10	09:00:00	24	2	224	20.973	31.316	44.285	1021.7	1.82	1.492	7.261	8.346	1451.27	28
24h-W600-3	W600	2015-06-10	09:00:00	24	3	212	20.973	31.316	44.285	1021.7	1.82	1.492	7.261	8.346	1451.27	28
24h-W1000-1	W1000	2015-06-10	09:00:00	24	1	197	20.905	31.283	44.182	1021.7	1.761	1.492	7.203	8.378	267.078	28
24h-W1000-1	W1000	2015-06-10	09:00:00	24	2	237	20.905	31.283	44.182	1021.7	1.761	1.492	7.203	8.378	267.078	28
24h-W1000-1	W1000	2015-06-10	09:00:00	24	3	212	20.905	31.283	44.182	1021.7	1.761	1.492	7.203	8.378	267.078	28
24h-W1000-2	W1000	2015-06-10	09:00:00	24	1	178	20.905	31.283	44.182	1021.7	1.761	1.492	7.203	8.378	267.078	28
24h-W1000-2	W1000	2015-06-10	09:00:00	24	2	221	20.905	31.283	44.182	1021.7	1.761	1.492	7.203	8.378	267.078	28
24h-W1000-2	W1000	2015-06-10	09:00:00	24	3	215	20.905	31.283	44.182	1021.7	1.761	1.492	7.203	8.378	267.078	28
24h-W1000-3	W1000	2015-06-10	09:00:00	24	1	227	20.905	31.283	44.182	1021.7	1.761	1.492	7.203	8.378	267.078	28
24h-W1000-3	W1000	2015-06-10	09:00:00	24	2	231	20.905	31.283	44.182	1021.7	1.761	1.492	7.203	8.378	267.078	28
24h-W1000-3	W1000	2015-06-10	09:00:00	24	3	219	20.905	31.283	44.182	1021.7	1.761	1.492	7.203	8.378	267.078	28
24h-E10-1	E10	2015-06-10	09:00:00	24	1	64.4	20.818	31.379	44.221	1021.79	1.618	1.296	7.349	8.398	1303.14	28
24h-E10-1	E10	2015-06-10	09:00:00	24	2	68.8	20.818	31.379	44.221	1021.79	1.618	1.296	7.349	8.398	1303.14	28
24h-E10-1	E10	2015-06-10	09:00:00	24	3	64.8	20.818	31.379	44.221	1021.79	1.618	1.296	7.349	8.398	1303.14	28
24h-E10-2	E10	2015-06-10	09:00:00	24	1	81.1	20.818	31.379	44.221	1021.79	1.618	1.296	7.349	8.398	1303.14	28
24h-E10-2	E10	2015-06-10	09:00:00	24	2	61.5	20.818	31.379	44.221	1021.79	1.618	1.296	7.349	8.398	1303.14	28
24h-E10-2	E10	2015-06-10	09:00:00	24	3	106	20.818	31.379	44.221	1021.79	1.618	1.296	7.349	8.398	1303.14	28
24h-E10-3	E10	2015-06-10	09:00:00	24	1	44.6	20.818	31.379	44.221	1021.79	1.618	1.296	7.349	8.398	1303.14	28
24h-E10-3	E10	2015-06-10	09:00:00	24	2	34.5	20.818	31.379	44.221	1021.79	1.618	1.296	7.349	8.398	1303.14	28
24h-E10-3	E10	2015-06-10	09:00:00	24	3	29	20.818	31.379	44.221	1021.79	1.618	1.296	7.349	8.398	1303.14	28
24h-E30-1	E30	2015-06-10	09:00:00	24	1	23.2	20.888	31.392	44.303	1021.78	1.643	0.959	7.293	8.382	278.441	28
24h-E30-1	E30	2015-06-10	09:00:00	24	2	18.2	20.888	31.392	44.303	1021.78	1.643	0.959	7.293	8.382	278.441	28
24h-E30-1	E30	2015-06-10	09:00:00	24	3	24.3	20.888	31.392	44.303	1021.78	1.643	0.959	7.293	8.382	278.441	28
24h-E30-2	E30	2015-06-10	09:00:00	24	1	64.6	20.888	31.392	44.303	1021.78	1.643	0.959	7.293	8.382	278.441	28
24h-E30-2	E30	2015-06-10	09:00:00	24	2	94.1	20.888	31.392	44.303	1021.78	1.643	0.959	7.293	8.382	278.441	28
24h-E30-2	E30	2015-06-10	09:00:00	24	3	103	20.888	31.392	44.303	1021.78	1.643	0.959	7.293	8.382	278.441	28
24h-E30-3	E30	2015-06-10	09:00:00	24	1	114	20.888	31.392	44.303	1021.78	1.643	0.959	7.293	8.382	278.441	28
24h-E30-3	E30	2015-06-10	09:00:00	24	2	116	20.888	31.392	44.303	1021.78	1.643	0.959	7.293	8.382	278.441	28
24h-E30-3	E30	2015-06-10	09:00:00	24	3	110	20.888	31.392	44.303	1021.78	1.643	0.959	7.293	8.382	278.441	28
24h-E100-1	E100	2015-06-10	09:00:00	24	1	36.9	20.732	31.445	44.226	1021.86	1.534	0.834	7.286	8.357	266.668	28
24h-E100-1	E100	2015-06-10	09:00:00	24	2	31.9	20.732	31.445	44.226	1021.86	1.534	0.834	7.286	8.357	266.668	28
24h-E100-1	E100	2015-06-10	09:00:00	24	3	24.9	20.732	31.445	44.226	1021.86	1.534	0.834	7.286	8.357	266.668	28
24h-E100-2	E100	2015-06-10	09:00:00	24	1	35.1	20.732	31.445	44.226	1021.86	1.534	0.834	7.286	8.357	266.668	28
24h-E100-2	E100	2015-06-10	09:00:00	24	2	15.7	20.732	31.445	44.226	1021.86	1.534	0.834	7.286	8.357	266.668	28
24h-E100-2	E100	2015-06-10	09:00:00	24	3	14.3	20.732	31.445	44.226	1021.86	1.534	0.834	7.286	8.357	266.668	28
24h-E100-3	E100	2015-06-10	09:00:00	24	1	26.7	20.732	31.445	44.226	1021.86	1.534	0.834	7.286	8.357	266.668	28
24h-E100-3	E100	2015-06-10	09:00:00	24	2	29.8	20.732	31.445	44.226	1021.86	1.534	0.834	7.286	8.357	266.668	28
24h-E100-3	E100	2015-06-10	09:00:00	24	3	17.4	20.732	31.445	44.226	1021.86	1.534	0.834	7.286	8.357	266.668	28
24h-E300-1	E300	2015-06-10	09:00:00	24	1	5.55	20.682	31.519	44.272	1021.93	1.66	0.994	7.257	8.194	199.72	28
24h-E300-1	E300	2015-06-10	09:00:00	24	2	7.25	20.682	31.519	44.272	1021.93	1.66	0.994	7.257	8.194	199.72	28
24h-E300-1	E300	2015-06-10	09:00:00	24	3	0	20.682	31.519	44.272	1021.93	1.66	0.994	7.257	8.194	199.72	28
24h-E300-2	E300	2015-06-10	09:00:00	24	1	0.294	20.682	31.519	44.272	1021.93	1.66	0.994	7.257	8.194	199.72	28
24h-E300-2	E300	2015-06-10	09:00:00	24	2	2.79	20.682	31.519	44.272	1021.93	1.66	0.994	7.257	8.194	199.72	28
24h-E300-2	E300	2015-06-10	09:00:00	24	3	4.12	20.682	31.519	44.272	1021.93	1.66	0.994	7.257	8.194	199.72	28
24h-E300-3	E300	2015-06-10	09:00:00	24	1	7.72	20.682	31.519	44.272	1021.93	1.66	0.994	7.257	8.194	199.72	28
24h-E300-3	E300	2015-06-10	09:00:00	24	2	4.82	20.682	31.519	44.272	1021.93	1.66	0.994	7.257	8.194	199.72	28
24h-E300-3	E300	2015-06-10	09:00:00	24	3	0	20.682	31.519	44.272	1021.93	1.66	0.994	7.257	8.194	199.72	28
24h-E600-1	E600	2015-06-10	09:00:00	24	1	4.19	20.722	31.657	44.482	1022.03	1.686	0.799	7.276	8.565	221.422	28
24h-E600-1	E600	2015-06-10	09:00:00	24	2	0	20.722	31.657	44.482	1022.03	1.686	0.799	7.276	8.565	221.422	28
24h-E600-1	E600	2015-06-10	09:00:00	24	3	0.763	20.722	31.657	44.482	1022.03	1.686	0.799	7.276	8.565	221.422	28
24h-E600-2	E600	2015-06-10	09:00:00	24	1	2.07	20.722	31.657	44.482	1022.03	1.686	0.799	7.276	8.565	221.422	28
24h-E600-2	E600	2015-06-10	09:00:00	24	2	3.29	20.722	31.657	44.482	1022.03	1.686	0.799	7.276	8.565	221.422	28
24h-E600-2	E600	2015-06-10	09:00:00	24	3	2.31	20.722	31.657	44.482	1022.03	1.686	0.799	7.276	8.565	221.422	28
24h-E600-3	E600	2015-06-10	09:00:00	24	1	0	20.722	31.657	44.482	1022.03	1.686	0.799	7.276	8.565	221.422	28
24h-E600-3	E600	2015-06-10	09:00:00	24	2	0	20.722	31.657	44.482	1022.03	1.686	0.799	7.276	8.565	221.422	28
24h-E600-3	E600	2015-06-10	09:00:00	24	3	5.41	20.722	31.657	44.482	1022.03	1.686	0.799	7.276	8.565	221.422	28
24h-E1000-1	E1000	2015-06-10	09:00:00	24	1	4.92	21.109	31.459	44.594	1021.77	1.618	0.941	7.224	8.656	399.235	28
24h-E1000-1	E1000	2015-06-10	09:00:00	24	2	2.06	21.109	31.459	44.594	1021.77	1.618	0.941	7.224	8.656	399.235	28
24h-E1000-1	E1000	2015-06-10	09:00:00	24	3	3.96	21.109	31.459	44.594	1021.77	1.618	0.941	7.224	8.656	399.235	28
24h-E1000-2	E1000	2015-06-10	09:00:00	24	1	9.96	21.109	31.459	44.594	1021.77	1.618	0.941	7.224	8.656	399.235	28
24h-E1000-2	E1000	2015-06-10	09:00:00	24	2	4.64	21.109	31.459	44.594	1021.77	1.618	0.941	7.224	8.656	399.235	28
24h-E1000-2	E1000	2015-06-10	09:00:00	24	3	13.3	21.109	31.459	44.594	1021.77	1.618	0.941	7.224	8.656	399.235	28
24h-E1000-3	E1000	2015-06-10	09:00:00	24	1	0	21.109	31.459	44.594	1021.77	1.618	0.941	7.224	8.656	399.235	28
24h-E1000-3	E1000	2015-06-10	09:00:00	24	2	2.23	21.109	31.459	44.594	1021.77	1.618	0.941	7.224	8.656	399.235	28
24h-E1000-3	E1000	2015-06-10	09:00:00	24	3	3.89	21.109	31.459	44.594	1021.77	1.618	0.941	7.224	8.656	399.235	28
48h-W10-1	W10	2015-06-11	09:00:00	48	1	0	21.837	32.135	46.143	1022.09	2.174	1.954	7.292	8.65	282.331	29
48h-W10-1	W10	2015-06-11	09:00:00	48	2	5.995	21.837	32.135	46.143	1022.09	2.174	1.954	7.292	8.65	282.331	29
48h-W10-1	W10	2015-06-11	09:00:00	48	3	2.032	21.837	32.135	46.143	1022.09	2.174	1.954	7.292	8.65	282.331	29
48h-W10-2	W10	2015-06-11	09:00:00	48	1	0	21.837	32.135	46.143	1022.09	2.174	1.954	7.292	8.65	282.331	29
48h-W10-2	W10	2015-06-11	09:00:00	48	2	5.721	21.837	32.135	46.143	1022.09	2.174	1.954	7.292	8.65	282.331	29
48h-W10-2	W10	2015-06-11	09:00:00	48	3	10.51	21.837	32.135	46.143	1022.09	2.174	1.954	7.292	8.65	282.331	29
48h-W10-3	W10	2015-06-11	09:00:00	48	1	7.32	21.837	32.135	46.143	1022.09	2.174	1.954	7.292	8.65	282.331	29
48h-W10-3	W10	2015-06-11	09:00:00	48	2	6.82	21.837	32.135	46.143	1022.09	2.174	1.954	7.292	8.65	282.331	29
48h-W10-3	W10	2015-06-11	09:00:00	48	3	2.43	21.837	32.135	46.143	1022.09	2.174	1.954	7.292	8.65	282.331	29
48h-W30-1	W30	2015-06-11	09:00:00	48	1	0.7462	21.829	32.141	46.143	1022.1	2.09	1.616	7.33	8.675	152.221	29
48h-W30-1	W30	2015-06-11	09:00:00	48	2	3.034	21.829	32.141	46.143	1022.1	2.09	1.616	7.33	8.675	152.221	29
48h-W30-1	W30	2015-06-11	09:00:00	48	3	3.731	21.829	32.141	46.143	1022.1	2.09	1.616	7.33	8.675	152.221	29
48h-W30-2	W30	2015-06-11	09:00:00	48	1	0	21.829	32.141	46.143	1022.1	2.09	1.616	7.33	8.675	152.221	29
48h-W30-2	W30	2015-06-11	09:00:00	48	2	2.654	21.829	32.141	46.143	1022.1	2.09	1.616	7.33	8.675	152.221	29
48h-W30-2	W30	2015-06-11	09:00:00	48	3	1.248	21.829	32.141	46.143	1022.1	2.09	1.616	7.33	8.675	152.221	29
48h-W30-3	W30	2015-06-11	09:00:00	48	1	11	21.829	32.141	46.143	1022.1	2.09	1.616	7.33	8.675	152.221	29
48h-W30-3	W30	2015-06-11	09:00:00	48	2	4.81	21.829	32.141	46.143	1022.1	2.09	1.616	7.33	8.675	152.221	29
48h-W30-3	W30	2015-06-11	09:00:00	48	3	5.91	21.829	32.141	46.143	1022.1	2.09	1.616	7.33	8.675	152.221	29
48h-W100-1	W100	2015-06-11	09:00:00	48	1	0.3111	21.8	32.139	46.113	1022.1	1.955	1.19	7.332	8.755	310.482	29
48h-W100-1	W100	2015-06-11	09:00:00	48	2	0	21.8	32.139	46.113	1022.1	1.955	1.19	7.332	8.755	310.482	29
48h-W100-1	W100	2015-06-11	09:00:00	48	3	2.672	21.8	32.139	46.113	1022.1	1.955	1.19	7.332	8.755	310.482	29
48h-W100-2	W100	2015-06-11	09:00:00	48	1	4.874	21.8	32.139	46.113	1022.1	1.955	1.19	7.332	8.755	310.482	29
48h-W100-2	W100	2015-06-11	09:00:00	48	2	6.409	21.8	32.139	46.113	1022.1	1.955	1.19	7.332	8.755	310.482	29
48h-W100-2	W100	2015-06-11	09:00:00	48	3	3.731	21.8	32.139	46.113	1022.1	1.955	1.19	7.332	8.755	310.482	29
48h-W100-3	W100	2015-06-11	09:00:00	48	1	7.13	21.8	32.139	46.113	1022.1	1.955	1.19	7.332	8.755	310.482	29
48h-W100-3	W100	2015-06-11	09:00:00	48	2	2.44	21.8	32.139	46.113	1022.1	1.955	1.19	7.332	8.755	310.482	29
48h-W100-3	W100	2015-06-11	09:00:00	48	3	7.86	21.8	32.139	46.113	1022.1	1.955	1.19	7.332	8.755	310.482	29
48h-W300-1	W300	2015-06-11	09:00:00	48	1	7.831	21.756	32.249	46.211	1022.2	2.166	1.136	7.377	8.748	240.667	29
48h-W300-1	W300	2015-06-11	09:00:00	48	2	2.073	21.756	32.249	46.211	1022.2	2.166	1.136	7.377	8.748	240.667	29
48h-W300-1	W300	2015-06-11	09:00:00	48	3	3.376	21.756	32.249	46.211	1022.2	2.166	1.136	7.377	8.748	240.667	29
48h-W300-2	W300	2015-06-11	09:00:00	48	1	2.55	21.756	32.249	46.211	1022.2	2.166	1.136	7.377	8.748	240.667	29
48h-W300-2	W300	2015-06-11	09:00:00	48	2	1.475	21.756	32.249	46.211	1022.2	2.166	1.136	7.377	8.748	240.667	29
48h-W300-2	W300	2015-06-11	09:00:00	48	3	4.351	21.756	32.249	46.211	1022.2	2.166	1.136	7.377	8.748	240.667	29
48h-W300-3	W300	2015-06-11	09:00:00	48	1	5.69	21.756	32.249	46.211	1022.2	2.166	1.136	7.377	8.748	240.667	29
48h-W300-3	W300	2015-06-11	09:00:00	48	2	4.97	21.756	32.249	46.211	1022.2	2.166	1.136	7.377	8.748	240.667	29
48h-W300-3	W300	2015-06-11	09:00:00	48	3	6.64	21.756	32.249	46.211	1022.2	2.166	1.136	7.377	8.748	240.667	29
48h-W600-1	W600	2015-06-11	09:00:00	48	1	0	21.928	31.756	45.741	1021.78	2.511	1.669	7.309	9.246	258.274	29
48h-W600-1	W600	2015-06-11	09:00:00	48	2	0	21.928	31.756	45.741	1021.78	2.511	1.669	7.309	9.246	258.274	29
48h-W600-1	W600	2015-06-11	09:00:00	48	3	2.434	21.928	31.756	45.741	1021.78	2.511	1.669	7.309	9.246	258.274	29
48h-W600-2	W600	2015-06-11	09:00:00	48	1	2.533	21.928	31.756	45.741	1021.78	2.511	1.669	7.309	9.246	258.274	29
48h-W600-2	W600	2015-06-11	09:00:00	48	2	0.7664	21.928	31.756	45.741	1021.78	2.511	1.669	7.309	9.246	258.274	29
48h-W600-2	W600	2015-06-11	09:00:00	48	3	1.802	21.928	31.756	45.741	1021.78	2.511	1.669	7.309	9.246	258.274	29
48h-W600-3	W600	2015-06-11	09:00:00	48	1	8.43	21.928	31.756	45.741	1021.78	2.511	1.669	7.309	9.246	258.274	29
48h-W600-3	W600	2015-06-11	09:00:00	48	2	0	21.928	31.756	45.741	1021.78	2.511	1.669	7.309	9.246	258.274	29
48h-W600-3	W600	2015-06-11	09:00:00	48	3	0	21.928	31.756	45.741	1021.78	2.511	1.669	7.309	9.246	258.274	29
48h-W1000-1	W1000	2015-06-11	09:00:00	48	1	0	21.848	31.856	45.795	1021.88	2.219	1.114	7.234	9.054	195.344	29
48h-W1000-1	W1000	2015-06-11	09:00:00	48	2	2.292	21.848	31.856	45.795	1021.88	2.219	1.114	7.234	9.054	195.344	29
48h-W1000-1	W1000	2015-06-11	09:00:00	48	3	3.884	21.848	31.856	45.795	1021.88	2.219	1.114	7.234	9.054	195.344	29
48h-W1000-2	W1000	2015-06-11	09:00:00	48	1	3.682	21.848	31.856	45.795	1021.88	2.219	1.114	7.234	9.054	195.344	29
48h-W1000-2	W1000	2015-06-11	09:00:00	48	2	7.574	21.848	31.856	45.795	1021.88	2.219	1.114	7.234	9.054	195.344	29
48h-W1000-2	W1000	2015-06-11	09:00:00	48	3	0	21.848	31.856	45.795	1021.88	2.219	1.114	7.234	9.054	195.344	29
48h-W1000-3	W1000	2015-06-11	09:00:00	48	1	4.69	21.848	31.856	45.795	1021.88	2.219	1.114	7.234	9.054	195.344	29
48h-W1000-3	W1000	2015-06-11	09:00:00	48	2	0	21.848	31.856	45.795	1021.88	2.219	1.114	7.234	9.054	195.344	29
48h-W1000-3	W1000	2015-06-11	09:00:00	48	3	2.57	21.848	31.856	45.795	1021.88	2.219	1.114	7.234	9.054	195.344	29
48h-E10-1	E10	2015-06-11	09:00:00	48	1	0.7074	21.857	32.162	46.196	1022.11	1.913	0.852	7.299	8.669	335.05	29
48h-E10-1	E10	2015-06-11	09:00:00	48	2	0	21.857	32.162	46.196	1022.11	1.913	0.852	7.299	8.669	335.05	29
48h-E10-1	E10	2015-06-11	09:00:00	48	3	2.292	21.857	32.162	46.196	1022.11	1.913	0.852	7.299	8.669	335.05	29
48h-E10-2	E10	2015-06-11	09:00:00	48	1	4.016	21.857	32.162	46.196	1022.11	1.913	0.852	7.299	8.669	335.05	29
48h-E10-2	E10	2015-06-11	09:00:00	48	2	2.073	21.857	32.162	46.196	1022.11	1.913	0.852	7.299	8.669	335.05	29
48h-E10-2	E10	2015-06-11	09:00:00	48	3	2.744	21.857	32.162	46.196	1022.11	1.913	0.852	7.299	8.669	335.05	29
48h-E10-3	E10	2015-06-11	09:00:00	48	1	4.42	21.857	32.162	46.196	1022.11	1.913	0.852	7.299	8.669	335.05	29
48h-E10-3	E10	2015-06-11	09:00:00	48	2	6.56	21.857	32.162	46.196	1022.11	1.913	0.852	7.299	8.669	335.05	29
48h-E10-3	E10	2015-06-11	09:00:00	48	3	6.52	21.857	32.162	46.196	1022.11	1.913	0.852	7.299	8.669	335.05	29
48h-E30-1	E30	2015-06-11	09:00:00	48	1	0	21.85	32.188	46.222	1022.13	1.812	1.012	7.29	8.696	265.184	29
48h-E30-1	E30	2015-06-11	09:00:00	48	2	1.901	21.85	32.188	46.222	1022.13	1.812	1.012	7.29	8.696	265.184	29
48h-E30-1	E30	2015-06-11	09:00:00	48	3	1.743	21.85	32.188	46.222	1022.13	1.812	1.012	7.29	8.696	265.184	29
48h-E30-2	E30	2015-06-11	09:00:00	48	1	4.746	21.85	32.188	46.222	1022.13	1.812	1.012	7.29	8.696	265.184	29
48h-E30-2	E30	2015-06-11	09:00:00	48	2	3.936	21.85	32.188	46.222	1022.13	1.812	1.012	7.29	8.696	265.184	29
48h-E30-2	E30	2015-06-11	09:00:00	48	3	3.222	21.85	32.188	46.222	1022.13	1.812	1.012	7.29	8.696	265.184	29
48h-E30-3	E30	2015-06-11	09:00:00	48	1	6.39	21.85	32.188	46.222	1022.13	1.812	1.012	7.29	8.696	265.184	29
48h-E30-3	E30	2015-06-11	09:00:00	48	2	2.05	21.85	32.188	46.222	1022.13	1.812	1.012	7.29	8.696	265.184	29
48h-E30-3	E30	2015-06-11	09:00:00	48	3	3.02	21.85	32.188	46.222	1022.13	1.812	1.012	7.29	8.696	265.184	29
48h-E100-1	E100	2015-06-11	09:00:00	48	1	0	21.887	32.217	46.294	1022.14	1.888	1.03	7.236	8.628	195.83	29
48h-E100-1	E100	2015-06-11	09:00:00	48	2	0	21.887	32.217	46.294	1022.14	1.888	1.03	7.236	8.628	195.83	29
48h-E100-1	E100	2015-06-11	09:00:00	48	3	3.054	21.887	32.217	46.294	1022.14	1.888	1.03	7.236	8.628	195.83	29
48h-E100-2	E100	2015-06-11	09:00:00	48	1	5.107	21.887	32.217	46.294	1022.14	1.888	1.03	7.236	8.628	195.83	29
48h-E100-2	E100	2015-06-11	09:00:00	48	2	1.888	21.887	32.217	46.294	1022.14	1.888	1.03	7.236	8.628	195.83	29
48h-E100-2	E100	2015-06-11	09:00:00	48	3	0	21.887	32.217	46.294	1022.14	1.888	1.03	7.236	8.628	195.83	29
48h-E100-3	E100	2015-06-11	09:00:00	48	1	3.67	21.887	32.217	46.294	1022.14	1.888	1.03	7.236	8.628	195.83	29
48h-E100-3	E100	2015-06-11	09:00:00	48	2	3.16	21.887	32.217	46.294	1022.14	1.888	1.03	7.236	8.628	195.83	29
48h-E100-3	E100	2015-06-11	09:00:00	48	3	6.99	21.887	32.217	46.294	1022.14	1.888	1.03	7.236	8.628	195.83	29
48h-E300-1	E300	2015-06-11	09:00:00	48	1	0	21.784	32.088	46.032	1022.07	2.082	1.545	7.191	8.436	103.084	29
48h-E300-1	E300	2015-06-11	09:00:00	48	2	0	21.784	32.088	46.032	1022.07	2.082	1.545	7.191	8.436	103.084	29
48h-E300-1	E300	2015-06-11	09:00:00	48	3	2.018	21.784	32.088	46.032	1022.07	2.082	1.545	7.191	8.436	103.084	29
48h-E300-2	E300	2015-06-11	09:00:00	48	1	0	21.784	32.088	46.032	1022.07	2.082	1.545	7.191	8.436	103.084	29
48h-E300-2	E300	2015-06-11	09:00:00	48	2	0	21.784	32.088	46.032	1022.07	2.082	1.545	7.191	8.436	103.084	29
48h-E300-2	E300	2015-06-11	09:00:00	48	3	4.907	21.784	32.088	46.032	1022.07	2.082	1.545	7.191	8.436	103.084	29
48h-E300-3	E300	2015-06-11	09:00:00	48	1	3.89	21.784	32.088	46.032	1022.07	2.082	1.545	7.191	8.436	103.084	29
48h-E300-3	E300	2015-06-11	09:00:00	48	2	10.7	21.784	32.088	46.032	1022.07	2.082	1.545	7.191	8.436	103.084	29
48h-E300-3	E300	2015-06-11	09:00:00	48	3	4.97	21.784	32.088	46.032	1022.07	2.082	1.545	7.191	8.436	103.084	29
48h-E600-1	E600	2015-06-11	09:00:00	48	1	4.152	21.991	32.21	46.385	1022.1	2.056	1.492	7.204	9.213	150.378	29
48h-E600-1	E600	2015-06-11	09:00:00	48	2	0	21.991	32.21	46.385	1022.1	2.056	1.492	7.204	9.213	150.378	29
48h-E600-1	E600	2015-06-11	09:00:00	48	3	2.876	21.991	32.21	46.385	1022.1	2.056	1.492	7.204	9.213	150.378	29
48h-E600-2	E600	2015-06-11	09:00:00	48	1	0	21.991	32.21	46.385	1022.1	2.056	1.492	7.204	9.213	150.378	29
48h-E600-2	E600	2015-06-11	09:00:00	48	2	0	21.991	32.21	46.385	1022.1	2.056	1.492	7.204	9.213	150.378	29
48h-E600-2	E600	2015-06-11	09:00:00	48	3	0	21.991	32.21	46.385	1022.1	2.056	1.492	7.204	9.213	150.378	29
48h-E600-3	E600	2015-06-11	09:00:00	48	1	0	21.991	32.21	46.385	1022.1	2.056	1.492	7.204	9.213	150.378	29
48h-E600-3	E600	2015-06-11	09:00:00	48	2	0	21.991	32.21	46.385	1022.1	2.056	1.492	7.204	9.213	150.378	29
48h-E600-3	E600	2015-06-11	09:00:00	48	3	0	21.991	32.21	46.385	1022.1	2.056	1.492	7.204	9.213	150.378	29
48h-E1000-1	E1000	2015-06-11	09:00:00	48	1	0	22.039	31.65	45.71	1021.67	2.301	1.332	7.196	9.219	227.461	29
48h-E1000-1	E1000	2015-06-11	09:00:00	48	2	0	22.039	31.65	45.71	1021.67	2.301	1.332	7.196	9.219	227.461	29
48h-E1000-1	E1000	2015-06-11	09:00:00	48	3	0	22.039	31.65	45.71	1021.67	2.301	1.332	7.196	9.219	227.461	29
48h-E1000-2	E1000	2015-06-11	09:00:00	48	1	0	22.039	31.65	45.71	1021.67	2.301	1.332	7.196	9.219	227.461	29
48h-E1000-2	E1000	2015-06-11	09:00:00	48	2	4.714	22.039	31.65	45.71	1021.67	2.301	1.332	7.196	9.219	227.461	29
48h-E1000-2	E1000	2015-06-11	09:00:00	48	3	1.556	22.039	31.65	45.71	1021.67	2.301	1.332	7.196	9.219	227.461	29
48h-E1000-3	E1000	2015-06-11	09:00:00	48	1	4.45	22.039	31.65	45.71	1021.67	2.301	1.332	7.196	9.219	227.461	29
48h-E1000-3	E1000	2015-06-11	09:00:00	48	2	0.12	22.039	31.65	45.71	1021.67	2.301	1.332	7.196	9.219	227.461	29
48h-E1000-3	E1000	2015-06-11	09:00:00	48	3	3.74	22.039	31.65	45.71	1021.67	2.301	1.332	7.196	9.219	227.461	29
A0h-W10-1	W10	2015-06-11	10:00:00	49	1	1.85	22.14	32.189	46.502	1022.05	1.188	0.462	7.298	8.543	466.183	30
A0h-W10-1	W10	2015-06-11	10:00:00	49	2	13.4	22.14	32.189	46.502	1022.05	1.188	0.462	7.298	8.543	466.183	30
A0h-W10-1	W10	2015-06-11	10:00:00	49	3	6.59	22.14	32.189	46.502	1022.05	1.188	0.462	7.298	8.543	466.183	30
A0h-W10-2	W10	2015-06-11	10:00:00	49	1	8.83	22.14	32.189	46.502	1022.05	1.188	0.462	7.298	8.543	466.183	30
A0h-W10-2	W10	2015-06-11	10:00:00	49	2	5.04	22.14	32.189	46.502	1022.05	1.188	0.462	7.298	8.543	466.183	30
A0h-W10-2	W10	2015-06-11	10:00:00	49	3	13.9	22.14	32.189	46.502	1022.05	1.188	0.462	7.298	8.543	466.183	30
A0h-W10-3	W10	2015-06-11	10:00:00	49	1	3.15	22.14	32.189	46.502	1022.05	1.188	0.462	7.298	8.543	466.183	30
A0h-W10-3	W10	2015-06-11	10:00:00	49	2	0	22.14	32.189	46.502	1022.05	1.188	0.462	7.298	8.543	466.183	30
A0h-W10-3	W10	2015-06-11	10:00:00	49	3	8.66	22.14	32.189	46.502	1022.05	1.188	0.462	7.298	8.543	466.183	30
A0h-W30-1	W30	2015-06-11	10:00:00	49	1	18.2	22.13	32.194	46.498	1022.05	1.542	1.403	7.32	8.76	290.52	30
A0h-W30-1	W30	2015-06-11	10:00:00	49	2	11.1	22.13	32.194	46.498	1022.05	1.542	1.403	7.32	8.76	290.52	30
A0h-W30-1	W30	2015-06-11	10:00:00	49	3	12.9	22.13	32.194	46.498	1022.05	1.542	1.403	7.32	8.76	290.52	30
A0h-W30-2	W30	2015-06-11	10:00:00	49	1	4.95	22.13	32.194	46.498	1022.05	1.542	1.403	7.32	8.76	290.52	30
A0h-W30-2	W30	2015-06-11	10:00:00	49	2	5.69	22.13	32.194	46.498	1022.05	1.542	1.403	7.32	8.76	290.52	30
A0h-W30-2	W30	2015-06-11	10:00:00	49	3	9.05	22.13	32.194	46.498	1022.05	1.542	1.403	7.32	8.76	290.52	30
A0h-W30-3	W30	2015-06-11	10:00:00	49	1	18	22.13	32.194	46.498	1022.05	1.542	1.403	7.32	8.76	290.52	30
A0h-W30-3	W30	2015-06-11	10:00:00	49	2	5.62	22.13	32.194	46.498	1022.05	1.542	1.403	7.32	8.76	290.52	30
A0h-W30-3	W30	2015-06-11	10:00:00	49	3	24.7	22.13	32.194	46.498	1022.05	1.542	1.403	7.32	8.76	290.52	30
A0h-W100-1	W100	2015-06-11	10:00:00	49	1	12.5	22.049	32.149	46.363	1022.04	1.568	1.136	7.324	8.83	192.247	30
A0h-W100-1	W100	2015-06-11	10:00:00	49	2	6.03	22.049	32.149	46.363	1022.04	1.568	1.136	7.324	8.83	192.247	30
A0h-W100-1	W100	2015-06-11	10:00:00	49	3	7.63	22.049	32.149	46.363	1022.04	1.568	1.136	7.324	8.83	192.247	30
A0h-W100-2	W100	2015-06-11	10:00:00	49	1	9.59	22.049	32.149	46.363	1022.04	1.568	1.136	7.324	8.83	192.247	30
A0h-W100-2	W100	2015-06-11	10:00:00	49	2	2.94	22.049	32.149	46.363	1022.04	1.568	1.136	7.324	8.83	192.247	30
A0h-W100-2	W100	2015-06-11	10:00:00	49	3	11.2	22.049	32.149	46.363	1022.04	1.568	1.136	7.324	8.83	192.247	30
A0h-W100-3	W100	2015-06-11	10:00:00	49	1	10.2	22.049	32.149	46.363	1022.04	1.568	1.136	7.324	8.83	192.247	30
A0h-W100-3	W100	2015-06-11	10:00:00	49	2	7.43	22.049	32.149	46.363	1022.04	1.568	1.136	7.324	8.83	192.247	30
A0h-W100-3	W100	2015-06-11	10:00:00	49	3	11.5	22.049	32.149	46.363	1022.04	1.568	1.136	7.324	8.83	192.247	30
A0h-W300-1	W300	2015-06-11	10:00:00	49	1	0	21.977	32.035	46.147	1021.98	1.576	1.385	7.325	8.812	643.28	30
A0h-W300-1	W300	2015-06-11	10:00:00	49	2	0	21.977	32.035	46.147	1021.98	1.576	1.385	7.325	8.812	643.28	30
A0h-W300-1	W300	2015-06-11	10:00:00	49	3	0	21.977	32.035	46.147	1021.98	1.576	1.385	7.325	8.812	643.28	30
A0h-W300-2	W300	2015-06-11	10:00:00	49	1	0	21.977	32.035	46.147	1021.98	1.576	1.385	7.325	8.812	643.28	30
A0h-W300-2	W300	2015-06-11	10:00:00	49	2	0	21.977	32.035	46.147	1021.98	1.576	1.385	7.325	8.812	643.28	30
A0h-W300-2	W300	2015-06-11	10:00:00	49	3	0	21.977	32.035	46.147	1021.98	1.576	1.385	7.325	8.812	643.28	30
A0h-W300-3	W300	2015-06-11	10:00:00	49	1	0	21.977	32.035	46.147	1021.98	1.576	1.385	7.325	8.812	643.28	30
A0h-W300-3	W300	2015-06-11	10:00:00	49	2	0	21.977	32.035	46.147	1021.98	1.576	1.385	7.325	8.812	643.28	30
A0h-W300-3	W300	2015-06-11	10:00:00	49	3	0	21.977	32.035	46.147	1021.98	1.576	1.385	7.325	8.812	643.28	30
A0h-W600-1	W600	2015-06-11	10:00:00	49	1	0	22.159	31.804	46.021	1021.75	1.82	1.456	7.274	9.403	742.679	30
A0h-W600-1	W600	2015-06-11	10:00:00	49	2	0	22.159	31.804	46.021	1021.75	1.82	1.456	7.274	9.403	742.679	30
A0h-W600-1	W600	2015-06-11	10:00:00	49	3	0	22.159	31.804	46.021	1021.75	1.82	1.456	7.274	9.403	742.679	30
A0h-W600-2	W600	2015-06-11	10:00:00	49	1	0	22.159	31.804	46.021	1021.75	1.82	1.456	7.274	9.403	742.679	30
A0h-W600-2	W600	2015-06-11	10:00:00	49	2	0	22.159	31.804	46.021	1021.75	1.82	1.456	7.274	9.403	742.679	30
A0h-W600-2	W600	2015-06-11	10:00:00	49	3	0	22.159	31.804	46.021	1021.75	1.82	1.456	7.274	9.403	742.679	30
A0h-W600-3	W600	2015-06-11	10:00:00	49	1	0	22.159	31.804	46.021	1021.75	1.82	1.456	7.274	9.403	742.679	30
A0h-W600-3	W600	2015-06-11	10:00:00	49	2	0	22.159	31.804	46.021	1021.75	1.82	1.456	7.274	9.403	742.679	30
A0h-W600-3	W600	2015-06-11	10:00:00	49	3	0	22.159	31.804	46.021	1021.75	1.82	1.456	7.274	9.403	742.679	30
A0h-W1000-1	W1000	2015-06-11	10:00:00	49	1	7.71	22.109	31.792	45.958	1021.75	2.638	3.394	7.211	8.631	216.918	30
A0h-W1000-1	W1000	2015-06-11	10:00:00	49	2	10.5	22.109	31.792	45.958	1021.75	2.638	3.394	7.211	8.631	216.918	30
A0h-W1000-1	W1000	2015-06-11	10:00:00	49	3	0	22.109	31.792	45.958	1021.75	2.638	3.394	7.211	8.631	216.918	30
A0h-W1000-2	W1000	2015-06-11	10:00:00	49	1	15.8	22.109	31.792	45.958	1021.75	2.638	3.394	7.211	8.631	216.918	30
A0h-W1000-2	W1000	2015-06-11	10:00:00	49	2	0	22.109	31.792	45.958	1021.75	2.638	3.394	7.211	8.631	216.918	30
A0h-W1000-2	W1000	2015-06-11	10:00:00	49	3	0	22.109	31.792	45.958	1021.75	2.638	3.394	7.211	8.631	216.918	30
A0h-W1000-3	W1000	2015-06-11	10:00:00	49	1	12.5	22.109	31.792	45.958	1021.75	2.638	3.394	7.211	8.631	216.918	30
A0h-W1000-3	W1000	2015-06-11	10:00:00	49	2	7.26	22.109	31.792	45.958	1021.75	2.638	3.394	7.211	8.631	216.918	30
A0h-W1000-3	W1000	2015-06-11	10:00:00	49	3	8.34	22.109	31.792	45.958	1021.75	2.638	3.394	7.211	8.631	216.918	30
A0h-E10-1	E10	2015-06-11	10:00:00	49	1	12	22.144	32.215	46.539	1022.07	1.593	1.012	7.293	8.697	456.561	30
A0h-E10-1	E10	2015-06-11	10:00:00	49	2	0	22.144	32.215	46.539	1022.07	1.593	1.012	7.293	8.697	456.561	30
A0h-E10-1	E10	2015-06-11	10:00:00	49	3	0	22.144	32.215	46.539	1022.07	1.593	1.012	7.293	8.697	456.561	30
A0h-E10-2	E10	2015-06-11	10:00:00	49	1	13	22.144	32.215	46.539	1022.07	1.593	1.012	7.293	8.697	456.561	30
A0h-E10-2	E10	2015-06-11	10:00:00	49	2	11.3	22.144	32.215	46.539	1022.07	1.593	1.012	7.293	8.697	456.561	30
A0h-E10-2	E10	2015-06-11	10:00:00	49	3	0	22.144	32.215	46.539	1022.07	1.593	1.012	7.293	8.697	456.561	30
A0h-E10-3	E10	2015-06-11	10:00:00	49	1	0	22.144	32.215	46.539	1022.07	1.593	1.012	7.293	8.697	456.561	30
A0h-E10-3	E10	2015-06-11	10:00:00	49	2	0	22.144	32.215	46.539	1022.07	1.593	1.012	7.293	8.697	456.561	30
A0h-E10-3	E10	2015-06-11	10:00:00	49	3	15.4	22.144	32.215	46.539	1022.07	1.593	1.012	7.293	8.697	456.561	30
A0h-E30-1	E30	2015-06-11	10:00:00	49	1	13	22.132	32.219	46.533	1022.07	1.551	1.421	7.284	8.647	498.429	30
A0h-E30-1	E30	2015-06-11	10:00:00	49	2	0	22.132	32.219	46.533	1022.07	1.551	1.421	7.284	8.647	498.429	30
A0h-E30-1	E30	2015-06-11	10:00:00	49	3	0	22.132	32.219	46.533	1022.07	1.551	1.421	7.284	8.647	498.429	30
A0h-E30-2	E30	2015-06-11	10:00:00	49	1	0	22.132	32.219	46.533	1022.07	1.551	1.421	7.284	8.647	498.429	30
A0h-E30-2	E30	2015-06-11	10:00:00	49	2	0	22.132	32.219	46.533	1022.07	1.551	1.421	7.284	8.647	498.429	30
A0h-E30-2	E30	2015-06-11	10:00:00	49	3	0	22.132	32.219	46.533	1022.07	1.551	1.421	7.284	8.647	498.429	30
A0h-E30-3	E30	2015-06-11	10:00:00	49	1	0	22.132	32.219	46.533	1022.07	1.551	1.421	7.284	8.647	498.429	30
A0h-E30-3	E30	2015-06-11	10:00:00	49	2	0	22.132	32.219	46.533	1022.07	1.551	1.421	7.284	8.647	498.429	30
A0h-E30-3	E30	2015-06-11	10:00:00	49	3	0	22.132	32.219	46.533	1022.07	1.551	1.421	7.284	8.647	498.429	30
A0h-E100-1	E100	2015-06-11	10:00:00	49	1	0	22.114	32.119	46.386	1022	2.924	7.226	7.269	8.379	261.038	30
A0h-E100-1	E100	2015-06-11	10:00:00	49	2	0	22.114	32.119	46.386	1022	2.924	7.226	7.269	8.379	261.038	30
A0h-E100-1	E100	2015-06-11	10:00:00	49	3	0	22.114	32.119	46.386	1022	2.924	7.226	7.269	8.379	261.038	30
A0h-E100-2	E100	2015-06-11	10:00:00	49	1	0	22.114	32.119	46.386	1022	2.924	7.226	7.269	8.379	261.038	30
A0h-E100-2	E100	2015-06-11	10:00:00	49	2	0	22.114	32.119	46.386	1022	2.924	7.226	7.269	8.379	261.038	30
A0h-E100-2	E100	2015-06-11	10:00:00	49	3	0	22.114	32.119	46.386	1022	2.924	7.226	7.269	8.379	261.038	30
A0h-E100-3	E100	2015-06-11	10:00:00	49	1	0	22.114	32.119	46.386	1022	2.924	7.226	7.269	8.379	261.038	30
A0h-E100-3	E100	2015-06-11	10:00:00	49	2	0	22.114	32.119	46.386	1022	2.924	7.226	7.269	8.379	261.038	30
A0h-E100-3	E100	2015-06-11	10:00:00	49	3	0	22.114	32.119	46.386	1022	2.924	7.226	7.269	8.379	261.038	30
A0h-E300-1	E300	2015-06-11	10:00:00	49	1	0	22.247	32.041	46.413	1021.9	1.677	1.296	7.228	9.15	294.308	30
A0h-E300-1	E300	2015-06-11	10:00:00	49	2	0	22.247	32.041	46.413	1021.9	1.677	1.296	7.228	9.15	294.308	30
A0h-E300-1	E300	2015-06-11	10:00:00	49	3	0	22.247	32.041	46.413	1021.9	1.677	1.296	7.228	9.15	294.308	30
A0h-E300-2	E300	2015-06-11	10:00:00	49	1	0	22.247	32.041	46.413	1021.9	1.677	1.296	7.228	9.15	294.308	30
A0h-E300-2	E300	2015-06-11	10:00:00	49	2	0	22.247	32.041	46.413	1021.9	1.677	1.296	7.228	9.15	294.308	30
A0h-E300-2	E300	2015-06-11	10:00:00	49	3	0	22.247	32.041	46.413	1021.9	1.677	1.296	7.228	9.15	294.308	30
A0h-E300-3	E300	2015-06-11	10:00:00	49	1	0	22.247	32.041	46.413	1021.9	1.677	1.296	7.228	9.15	294.308	30
A0h-E300-3	E300	2015-06-11	10:00:00	49	2	0	22.247	32.041	46.413	1021.9	1.677	1.296	7.228	9.15	294.308	30
A0h-E300-3	E300	2015-06-11	10:00:00	49	3	0	22.247	32.041	46.413	1021.9	1.677	1.296	7.228	9.15	294.308	30
A0h-E600-1	E600	2015-06-11	10:00:00	49	1	0	22.306	31.85	46.221	1021.74	1.744	1.456	7.216	9.161	270.456	30
A0h-E600-1	E600	2015-06-11	10:00:00	49	2	0	22.306	31.85	46.221	1021.74	1.744	1.456	7.216	9.161	270.456	30
A0h-E600-1	E600	2015-06-11	10:00:00	49	3	0	22.306	31.85	46.221	1021.74	1.744	1.456	7.216	9.161	270.456	30
A0h-E600-2	E600	2015-06-11	10:00:00	49	1	0	22.306	31.85	46.221	1021.74	1.744	1.456	7.216	9.161	270.456	30
A0h-E600-2	E600	2015-06-11	10:00:00	49	2	7.81	22.306	31.85	46.221	1021.74	1.744	1.456	7.216	9.161	270.456	30
A0h-E600-2	E600	2015-06-11	10:00:00	49	3	11.4	22.306	31.85	46.221	1021.74	1.744	1.456	7.216	9.161	270.456	30
A0h-E600-3	E600	2015-06-11	10:00:00	49	1	17.1	22.306	31.85	46.221	1021.74	1.744	1.456	7.216	9.161	270.456	30
A0h-E600-3	E600	2015-06-11	10:00:00	49	2	15.7	22.306	31.85	46.221	1021.74	1.744	1.456	7.216	9.161	270.456	30
A0h-E600-3	E600	2015-06-11	10:00:00	49	3	13.7	22.306	31.85	46.221	1021.74	1.744	1.456	7.216	9.161	270.456	30
A0h-E1000-1	E1000	2015-06-11	10:00:00	49	1	34.5	22.574	31.374	45.854	1021.31	2.334	1.225	7.194	9.37	273.118	30
A0h-E1000-1	E1000	2015-06-11	10:00:00	49	2	17	22.574	31.374	45.854	1021.31	2.334	1.225	7.194	9.37	273.118	30
A0h-E1000-1	E1000	2015-06-11	10:00:00	49	3	21.1	22.574	31.374	45.854	1021.31	2.334	1.225	7.194	9.37	273.118	30
A0h-E1000-2	E1000	2015-06-11	10:00:00	49	1	16.5	22.574	31.374	45.854	1021.31	2.334	1.225	7.194	9.37	273.118	30
A0h-E1000-2	E1000	2015-06-11	10:00:00	49	2	27.6	22.574	31.374	45.854	1021.31	2.334	1.225	7.194	9.37	273.118	30
A0h-E1000-2	E1000	2015-06-11	10:00:00	49	3	26.6	22.574	31.374	45.854	1021.31	2.334	1.225	7.194	9.37	273.118	30
A0h-E1000-3	E1000	2015-06-11	10:00:00	49	1	10.7	22.574	31.374	45.854	1021.31	2.334	1.225	7.194	9.37	273.118	30
A0h-E1000-3	E1000	2015-06-11	10:00:00	49	2	21	22.574	31.374	45.854	1021.31	2.334	1.225	7.194	9.37	273.118	30
A0h-E1000-3	E1000	2015-06-11	10:00:00	49	3	6.82	22.574	31.374	45.854	1021.31	2.334	1.225	7.194	9.37	273.118	30
A1h-W10-1	W10	2015-06-11	11:00:00	50	1	8.27	22.244	32.218	46.638	1022.04	1.53	0.781	7.359	8.094	120.528	29
A1h-W10-1	W10	2015-06-11	11:00:00	50	2	25.6	22.244	32.218	46.638	1022.04	1.53	0.781	7.359	8.094	120.528	29
A1h-W10-1	W10	2015-06-11	11:00:00	50	3	12.6	22.244	32.218	46.638	1022.04	1.53	0.781	7.359	8.094	120.528	29
A1h-W10-2	W10	2015-06-11	11:00:00	50	1	4.14	22.244	32.218	46.638	1022.04	1.53	0.781	7.359	8.094	120.528	29
A1h-W10-2	W10	2015-06-11	11:00:00	50	2	3.41	22.244	32.218	46.638	1022.04	1.53	0.781	7.359	8.094	120.528	29
A1h-W10-2	W10	2015-06-11	11:00:00	50	3	5.05	22.244	32.218	46.638	1022.04	1.53	0.781	7.359	8.094	120.528	29
A1h-W100-1	W10	2015-06-11	11:00:00	50	1	4.42	22.244	32.218	46.638	1022.04	1.53	0.781	7.359	8.094	120.528	29
A1h-W100-1	W10	2015-06-11	11:00:00	50	2	5.62	22.244	32.218	46.638	1022.04	1.53	0.781	7.359	8.094	120.528	29
A1h-W100-1	W10	2015-06-11	11:00:00	50	3	3.3	22.244	32.218	46.638	1022.04	1.53	0.781	7.359	8.094	120.528	29
A1h-W30-1	W30	2015-06-11	11:00:00	50	1	3.44	22.466	32.094	46.689	1021.88	1.256	0.799	7.352	8.184	206.476	29
A1h-W30-1	W30	2015-06-11	11:00:00	50	2	5.77	22.466	32.094	46.689	1021.88	1.256	0.799	7.352	8.184	206.476	29
A1h-W30-1	W30	2015-06-11	11:00:00	50	3	2.61	22.466	32.094	46.689	1021.88	1.256	0.799	7.352	8.184	206.476	29
A1h-W30-2	W30	2015-06-11	11:00:00	50	1	0	22.466	32.094	46.689	1021.88	1.256	0.799	7.352	8.184	206.476	29
A1h-W30-2	W30	2015-06-11	11:00:00	50	2	3.37	22.466	32.094	46.689	1021.88	1.256	0.799	7.352	8.184	206.476	29
A1h-W30-2	W30	2015-06-11	11:00:00	50	3	1.58	22.466	32.094	46.689	1021.88	1.256	0.799	7.352	8.184	206.476	29
A1h-W30-3	W30	2015-06-11	11:00:00	50	1	0	22.466	32.094	46.689	1021.88	1.256	0.799	7.352	8.184	206.476	29
A1h-W30-3	W30	2015-06-11	11:00:00	50	2	4.19	22.466	32.094	46.689	1021.88	1.256	0.799	7.352	8.184	206.476	29
A1h-W30-3	W30	2015-06-11	11:00:00	50	3	3.6	22.466	32.094	46.689	1021.88	1.256	0.799	7.352	8.184	206.476	29
A1h-W100-1	W100	2015-06-11	11:00:00	50	1	5.93	21.976	32.158	46.304	1022.07	1.896	1.119	7.349	8.863	181.805	29
A1h-W100-1	W100	2015-06-11	11:00:00	50	2	3.8	21.976	32.158	46.304	1022.07	1.896	1.119	7.349	8.863	181.805	29
A1h-W100-1	W100	2015-06-11	11:00:00	50	3	4.03	21.976	32.158	46.304	1022.07	1.896	1.119	7.349	8.863	181.805	29
A1h-W100-2	W100	2015-06-11	11:00:00	50	1	1.96	21.976	32.158	46.304	1022.07	1.896	1.119	7.349	8.863	181.805	29
A1h-W100-2	W100	2015-06-11	11:00:00	50	2	5.77	21.976	32.158	46.304	1022.07	1.896	1.119	7.349	8.863	181.805	29
A1h-W100-2	W100	2015-06-11	11:00:00	50	3	1.36	21.976	32.158	46.304	1022.07	1.896	1.119	7.349	8.863	181.805	29
A1h-W100-3	W100	2015-06-11	11:00:00	50	1	1.18	21.976	32.158	46.304	1022.07	1.896	1.119	7.349	8.863	181.805	29
A1h-W100-3	W100	2015-06-11	11:00:00	50	2	2.1	21.976	32.158	46.304	1022.07	1.896	1.119	7.349	8.863	181.805	29
A1h-W100-3	W100	2015-06-11	11:00:00	50	3	3.5	21.976	32.158	46.304	1022.07	1.896	1.119	7.349	8.863	181.805	29
A1h-W300-1	W300	2015-06-11	11:00:00	50	1	1.09	22.145	32.153	46.46	1022.02	1.82	1.314	7.304	8.951	180.782	29
A1h-W300-1	W300	2015-06-11	11:00:00	50	2	4.63	22.145	32.153	46.46	1022.02	1.82	1.314	7.304	8.951	180.782	29
A1h-W300-1	W300	2015-06-11	11:00:00	50	3	2.65	22.145	32.153	46.46	1022.02	1.82	1.314	7.304	8.951	180.782	29
A1h-W300-2	W300	2015-06-11	11:00:00	50	1	1.14	22.145	32.153	46.46	1022.02	1.82	1.314	7.304	8.951	180.782	29
A1h-W300-2	W300	2015-06-11	11:00:00	50	2	4.67	22.145	32.153	46.46	1022.02	1.82	1.314	7.304	8.951	180.782	29
A1h-W300-2	W300	2015-06-11	11:00:00	50	3	1.85	22.145	32.153	46.46	1022.02	1.82	1.314	7.304	8.951	180.782	29
A1h-W300-3	W300	2015-06-11	11:00:00	50	1	4.67	22.145	32.153	46.46	1022.02	1.82	1.314	7.304	8.951	180.782	29
A1h-W300-3	W300	2015-06-11	11:00:00	50	2	1.91	22.145	32.153	46.46	1022.02	1.82	1.314	7.304	8.951	180.782	29
A1h-W300-3	W300	2015-06-11	11:00:00	50	3	2.85	22.145	32.153	46.46	1022.02	1.82	1.314	7.304	8.951	180.782	29
A1h-W600-1	W600	2015-06-11	11:00:00	50	1	1.28	22.283	31.915	46.283	1021.8	1.774	1.225	7.237	9.404	304.698	29
A1h-W600-1	W600	2015-06-11	11:00:00	50	2	2.27	22.283	31.915	46.283	1021.8	1.774	1.225	7.237	9.404	304.698	29
A1h-W600-1	W600	2015-06-11	11:00:00	50	3	1.7	22.283	31.915	46.283	1021.8	1.774	1.225	7.237	9.404	304.698	29
A1h-W600-2	W600	2015-06-11	11:00:00	50	1	2.65	22.283	31.915	46.283	1021.8	1.774	1.225	7.237	9.404	304.698	29
A1h-W600-2	W600	2015-06-11	11:00:00	50	2	7.1	22.283	31.915	46.283	1021.8	1.774	1.225	7.237	9.404	304.698	29
A1h-W600-2	W600	2015-06-11	11:00:00	50	3	8.33	22.283	31.915	46.283	1021.8	1.774	1.225	7.237	9.404	304.698	29
A1h-W600-3	W600	2015-06-11	11:00:00	50	1	2.67	22.283	31.915	46.283	1021.8	1.774	1.225	7.237	9.404	304.698	29
A1h-W600-3	W600	2015-06-11	11:00:00	50	2	2.34	22.283	31.915	46.283	1021.8	1.774	1.225	7.237	9.404	304.698	29
A1h-W600-3	W600	2015-06-11	11:00:00	50	3	7.1	22.283	31.915	46.283	1021.8	1.774	1.225	7.237	9.404	304.698	29
A1h-W1000-1	W1000	2015-06-11	11:00:00	50	1	2.41	22.217	31.815	46.091	1021.74	2.09	1.776	7.073	9.288	259.093	29
A1h-W1000-1	W1000	2015-06-11	11:00:00	50	2	3.41	22.217	31.815	46.091	1021.74	2.09	1.776	7.073	9.288	259.093	29
A1h-W1000-1	W1000	2015-06-11	11:00:00	50	3	0	22.217	31.815	46.091	1021.74	2.09	1.776	7.073	9.288	259.093	29
A1h-W1000-2	W1000	2015-06-11	11:00:00	50	1	2.6	22.217	31.815	46.091	1021.74	2.09	1.776	7.073	9.288	259.093	29
A1h-W1000-2	W1000	2015-06-11	11:00:00	50	2	0	22.217	31.815	46.091	1021.74	2.09	1.776	7.073	9.288	259.093	29
A1h-W1000-2	W1000	2015-06-11	11:00:00	50	3	3.01	22.217	31.815	46.091	1021.74	2.09	1.776	7.073	9.288	259.093	29
A1h-W1000-3	W1000	2015-06-11	11:00:00	50	1	0	22.217	31.815	46.091	1021.74	2.09	1.776	7.073	9.288	259.093	29
A1h-W1000-3	W1000	2015-06-11	11:00:00	50	2	0.152	22.217	31.815	46.091	1021.74	2.09	1.776	7.073	9.288	259.093	29
A1h-W1000-3	W1000	2015-06-11	11:00:00	50	3	2.91	22.217	31.815	46.091	1021.74	2.09	1.776	7.073	9.288	259.093	29
A1h-E10-1	E10	2015-06-11	11:00:00	50	1	2.74	22.283	32.198	46.65	1022.01	1.82	0.976	7.336	8.677	239.541	29
A1h-E10-1	E10	2015-06-11	11:00:00	50	2	6.68	22.283	32.198	46.65	1022.01	1.82	0.976	7.336	8.677	239.541	29
A1h-E10-1	E10	2015-06-11	11:00:00	50	3	0	22.283	32.198	46.65	1022.01	1.82	0.976	7.336	8.677	239.541	29
A1h-E10-2	E10	2015-06-11	11:00:00	50	1	6.09	22.283	32.198	46.65	1022.01	1.82	0.976	7.336	8.677	239.541	29
A1h-E10-2	E10	2015-06-11	11:00:00	50	2	4.37	22.283	32.198	46.65	1022.01	1.82	0.976	7.336	8.677	239.541	29
A1h-E10-2	E10	2015-06-11	11:00:00	50	3	9.14	22.283	32.198	46.65	1022.01	1.82	0.976	7.336	8.677	239.541	29
A1h-E10-3	E10	2015-06-11	11:00:00	50	1	3.13	22.283	32.198	46.65	1022.01	1.82	0.976	7.336	8.677	239.541	29
A1h-E10-3	E10	2015-06-11	11:00:00	50	2	3.28	22.283	32.198	46.65	1022.01	1.82	0.976	7.336	8.677	239.541	29
A1h-E10-3	E10	2015-06-11	11:00:00	50	3	8.84	22.283	32.198	46.65	1022.01	1.82	0.976	7.336	8.677	239.541	29
A1h-E30-1	E30	2015-06-11	11:00:00	50	1	2.88	22.355	32.1	46.592	1021.92	1.803	1.083	7.326	8.676	231.863	29
A1h-E30-1	E30	2015-06-11	11:00:00	50	2	8.6	22.355	32.1	46.592	1021.92	1.803	1.083	7.326	8.676	231.863	29
A1h-E30-1	E30	2015-06-11	11:00:00	50	3	1.85	22.355	32.1	46.592	1021.92	1.803	1.083	7.326	8.676	231.863	29
A1h-E30-2	E30	2015-06-11	11:00:00	50	1	11.9	22.355	32.1	46.592	1021.92	1.803	1.083	7.326	8.676	231.863	29
A1h-E30-2	E30	2015-06-11	11:00:00	50	2	4.43	22.355	32.1	46.592	1021.92	1.803	1.083	7.326	8.676	231.863	29
A1h-E30-2	E30	2015-06-11	11:00:00	50	3	0	22.355	32.1	46.592	1021.92	1.803	1.083	7.326	8.676	231.863	29
A1h-E30-3	E30	2015-06-11	11:00:00	50	1	2.54	22.355	32.1	46.592	1021.92	1.803	1.083	7.326	8.676	231.863	29
A1h-E30-3	E30	2015-06-11	11:00:00	50	2	3.56	22.355	32.1	46.592	1021.92	1.803	1.083	7.326	8.676	231.863	29
A1h-E30-3	E30	2015-06-11	11:00:00	50	3	3.23	22.355	32.1	46.592	1021.92	1.803	1.083	7.326	8.676	231.863	29
A1h-E100-1	E100	2015-06-11	11:00:00	50	1	6.22	22.526	32.129	46.794	1021.89	2.09	1.172	7.301	8.715	204.224	29
A1h-E100-1	E100	2015-06-11	11:00:00	50	2	10.1	22.526	32.129	46.794	1021.89	2.09	1.172	7.301	8.715	204.224	29
A1h-E100-1	E100	2015-06-11	11:00:00	50	3	10.2	22.526	32.129	46.794	1021.89	2.09	1.172	7.301	8.715	204.224	29
A1h-E100-2	E100	2015-06-11	11:00:00	50	1	6.38	22.526	32.129	46.794	1021.89	2.09	1.172	7.301	8.715	204.224	29
A1h-E100-2	E100	2015-06-11	11:00:00	50	2	12	22.526	32.129	46.794	1021.89	2.09	1.172	7.301	8.715	204.224	29
A1h-E100-2	E100	2015-06-11	11:00:00	50	3	2.53	22.526	32.129	46.794	1021.89	2.09	1.172	7.301	8.715	204.224	29
A1h-E100-3	E100	2015-06-11	11:00:00	50	1	2.06	22.526	32.129	46.794	1021.89	2.09	1.172	7.301	8.715	204.224	29
A1h-E100-3	E100	2015-06-11	11:00:00	50	2	8.54	22.526	32.129	46.794	1021.89	2.09	1.172	7.301	8.715	204.224	29
A1h-E100-3	E100	2015-06-11	11:00:00	50	3	6.13	22.526	32.129	46.794	1021.89	2.09	1.172	7.301	8.715	204.224	29
A1h-E300-1	E300	2015-06-11	11:00:00	50	1	4.46	22.126	32.257	46.575	1022.1	3.127	4.854	7.258	8.695	149.969	29
A1h-E300-1	E300	2015-06-11	11:00:00	50	2	4.58	22.126	32.257	46.575	1022.1	3.127	4.854	7.258	8.695	149.969	29
A1h-E300-1	E300	2015-06-11	11:00:00	50	3	3	22.126	32.257	46.575	1022.1	3.127	4.854	7.258	8.695	149.969	29
A1h-E300-2	E300	2015-06-11	11:00:00	50	1	6.22	22.126	32.257	46.575	1022.1	3.127	4.854	7.258	8.695	149.969	29
A1h-E300-2	E300	2015-06-11	11:00:00	50	2	0	22.126	32.257	46.575	1022.1	3.127	4.854	7.258	8.695	149.969	29
A1h-E300-2	E300	2015-06-11	11:00:00	50	3	0.782	22.126	32.257	46.575	1022.1	3.127	4.854	7.258	8.695	149.969	29
A1h-E300-3	E300	2015-06-11	11:00:00	50	1	2.81	22.126	32.257	46.575	1022.1	3.127	4.854	7.258	8.695	149.969	29
A1h-E300-3	E300	2015-06-11	11:00:00	50	2	0	22.126	32.257	46.575	1022.1	3.127	4.854	7.258	8.695	149.969	29
A1h-E300-3	E300	2015-06-11	11:00:00	50	3	0.146	22.126	32.257	46.575	1022.1	3.127	4.854	7.258	8.695	149.969	29
A1h-E600-1	E600	2015-06-11	11:00:00	50	1	1.5	23.005	31.645	46.616	1021.39	1.93	1.136	7.185	9.416	407.936	29
A1h-E600-1	E600	2015-06-11	11:00:00	50	2	5.16	23.005	31.645	46.616	1021.39	1.93	1.136	7.185	9.416	407.936	29
A1h-E600-1	E600	2015-06-11	11:00:00	50	3	1.36	23.005	31.645	46.616	1021.39	1.93	1.136	7.185	9.416	407.936	29
A1h-E600-2	E600	2015-06-11	11:00:00	50	1	1.45	23.005	31.645	46.616	1021.39	1.93	1.136	7.185	9.416	407.936	29
A1h-E600-2	E600	2015-06-11	11:00:00	50	2	3.78	23.005	31.645	46.616	1021.39	1.93	1.136	7.185	9.416	407.936	29
A1h-E600-2	E600	2015-06-11	11:00:00	50	3	0	23.005	31.645	46.616	1021.39	1.93	1.136	7.185	9.416	407.936	29
A1h-E600-3	E600	2015-06-11	11:00:00	50	1	3.34	23.005	31.645	46.616	1021.39	1.93	1.136	7.185	9.416	407.936	29
A1h-E600-3	E600	2015-06-11	11:00:00	50	2	1.42	23.005	31.645	46.616	1021.39	1.93	1.136	7.185	9.416	407.936	29
A1h-E600-3	E600	2015-06-11	11:00:00	50	3	7.68	23.005	31.645	46.616	1021.39	1.93	1.136	7.185	9.416	407.936	29
A1h-E1000-1	E1000	2015-06-11	11:00:00	50	1	0	22.243	31.708	45.977	1021.65	2.444	1.509	7.207	9.491	143.008	29
A1h-E1000-1	E1000	2015-06-11	11:00:00	50	2	3.86	22.243	31.708	45.977	1021.65	2.444	1.509	7.207	9.491	143.008	29
A1h-E1000-1	E1000	2015-06-11	11:00:00	50	3	1.36	22.243	31.708	45.977	1021.65	2.444	1.509	7.207	9.491	143.008	29
A1h-E1000-2	E1000	2015-06-11	11:00:00	50	1	1.17	22.243	31.708	45.977	1021.65	2.444	1.509	7.207	9.491	143.008	29
A1h-E1000-2	E1000	2015-06-11	11:00:00	50	2	2.33	22.243	31.708	45.977	1021.65	2.444	1.509	7.207	9.491	143.008	29
A1h-E1000-2	E1000	2015-06-11	11:00:00	50	3	2.81	22.243	31.708	45.977	1021.65	2.444	1.509	7.207	9.491	143.008	29
A1h-E1000-3	E1000	2015-06-11	11:00:00	50	1	0	22.243	31.708	45.977	1021.65	2.444	1.509	7.207	9.491	143.008	29
A1h-E1000-3	E1000	2015-06-11	11:00:00	50	2	1.72	22.243	31.708	45.977	1021.65	2.444	1.509	7.207	9.491	143.008	29
A1h-E1000-3	E1000	2015-06-11	11:00:00	50	3	4.71	22.243	31.708	45.977	1021.65	2.444	1.509	7.207	9.491	143.008	29
A2h-W10-1	W10	2015-06-11	12:00:00	51	1	0	22.697	32.082	46.895	1021.81	2.073	1.19	7.265	8.948	314.372	26
A2h-W10-1	W10	2015-06-11	12:00:00	51	2	2.92	22.697	32.082	46.895	1021.81	2.073	1.19	7.265	8.948	314.372	26
A2h-W10-1	W10	2015-06-11	12:00:00	51	3	12.7	22.697	32.082	46.895	1021.81	2.073	1.19	7.265	8.948	314.372	26
A2h-W10-2	W10	2015-06-11	12:00:00	51	1	3.94	22.697	32.082	46.895	1021.81	2.073	1.19	7.265	8.948	314.372	26
A2h-W10-2	W10	2015-06-11	12:00:00	51	2	3.47	22.697	32.082	46.895	1021.81	2.073	1.19	7.265	8.948	314.372	26
A2h-W10-2	W10	2015-06-11	12:00:00	51	3	3.18	22.697	32.082	46.895	1021.81	2.073	1.19	7.265	8.948	314.372	26
A2h-W10-3	W10	2015-06-11	12:00:00	51	1	5.78	22.697	32.082	46.895	1021.81	2.073	1.19	7.265	8.948	314.372	26
A2h-W10-3	W10	2015-06-11	12:00:00	51	2	0	22.697	32.082	46.895	1021.81	2.073	1.19	7.265	8.948	314.372	26
A2h-W10-3	W10	2015-06-11	12:00:00	51	3	3.23	22.697	32.082	46.895	1021.81	2.073	1.19	7.265	8.948	314.372	26
A2h-W30-1	W30	2015-06-11	12:00:00	51	1	2.7	22.782	32.072	46.963	1021.78	1.921	1.083	7.296	9.001	356.138	26
A2h-W30-1	W30	2015-06-11	12:00:00	51	2	0	22.782	32.072	46.963	1021.78	1.921	1.083	7.296	9.001	356.138	26
A2h-W30-1	W30	2015-06-11	12:00:00	51	3	0	22.782	32.072	46.963	1021.78	1.921	1.083	7.296	9.001	356.138	26
A2h-W30-2	W30	2015-06-11	12:00:00	51	1	3.96	22.782	32.072	46.963	1021.78	1.921	1.083	7.296	9.001	356.138	26
A2h-W30-2	W30	2015-06-11	12:00:00	51	2	6.01	22.782	32.072	46.963	1021.78	1.921	1.083	7.296	9.001	356.138	26
A2h-W30-2	W30	2015-06-11	12:00:00	51	3	4.96	22.782	32.072	46.963	1021.78	1.921	1.083	7.296	9.001	356.138	26
A2h-W30-3	W30	2015-06-11	12:00:00	51	1	5.06	22.782	32.072	46.963	1021.78	1.921	1.083	7.296	9.001	356.138	26
A2h-W30-3	W30	2015-06-11	12:00:00	51	2	6.01	22.782	32.072	46.963	1021.78	1.921	1.083	7.296	9.001	356.138	26
A2h-W30-3	W30	2015-06-11	12:00:00	51	3	0	22.782	32.072	46.963	1021.78	1.921	1.083	7.296	9.001	356.138	26
A2h-W100-1	W100	2015-06-11	12:00:00	51	1	7.24	22.54	32.103	46.773	1021.87	1.854	1.261	7.314	9.043	250.187	26
A2h-W100-1	W100	2015-06-11	12:00:00	51	2	3.4	22.54	32.103	46.773	1021.87	1.854	1.261	7.314	9.043	250.187	26
A2h-W100-1	W100	2015-06-11	12:00:00	51	3	3.71	22.54	32.103	46.773	1021.87	1.854	1.261	7.314	9.043	250.187	26
A2h-W100-2	W100	2015-06-11	12:00:00	51	1	4.04	22.54	32.103	46.773	1021.87	1.854	1.261	7.314	9.043	250.187	26
A2h-W100-2	W100	2015-06-11	12:00:00	51	2	6.09	22.54	32.103	46.773	1021.87	1.854	1.261	7.314	9.043	250.187	26
A2h-W100-2	W100	2015-06-11	12:00:00	51	3	0	22.54	32.103	46.773	1021.87	1.854	1.261	7.314	9.043	250.187	26
A2h-W100-3	W100	2015-06-11	12:00:00	51	1	5.67	22.54	32.103	46.773	1021.87	1.854	1.261	7.314	9.043	250.187	26
A2h-W100-3	W100	2015-06-11	12:00:00	51	2	3.01	22.54	32.103	46.773	1021.87	1.854	1.261	7.314	9.043	250.187	26
A2h-W100-3	W100	2015-06-11	12:00:00	51	3	10.7	22.54	32.103	46.773	1021.87	1.854	1.261	7.314	9.043	250.187	26
A2h-W300-1	W300	2015-06-11	12:00:00	51	1	0	22.858	31.738	46.597	1021.5	4.416	16.827	7.282	8.107	214.87	26
A2h-W300-1	W300	2015-06-11	12:00:00	51	2	2.11	22.858	31.738	46.597	1021.5	4.416	16.827	7.282	8.107	214.87	26
A2h-W300-1	W300	2015-06-11	12:00:00	51	3	3.85	22.858	31.738	46.597	1021.5	4.416	16.827	7.282	8.107	214.87	26
A2h-W300-2	W300	2015-06-11	12:00:00	51	1	7.12	22.858	31.738	46.597	1021.5	4.416	16.827	7.282	8.107	214.87	26
A2h-W300-2	W300	2015-06-11	12:00:00	51	2	0	22.858	31.738	46.597	1021.5	4.416	16.827	7.282	8.107	214.87	26
A2h-W300-2	W300	2015-06-11	12:00:00	51	3	2.44	22.858	31.738	46.597	1021.5	4.416	16.827	7.282	8.107	214.87	26
A2h-W300-3	W300	2015-06-11	12:00:00	51	1	11.5	22.858	31.738	46.597	1021.5	4.416	16.827	7.282	8.107	214.87	26
A2h-W300-3	W300	2015-06-11	12:00:00	51	2	0	22.858	31.738	46.597	1021.5	4.416	16.827	7.282	8.107	214.87	26
A2h-W300-3	W300	2015-06-11	12:00:00	51	3	9.64	22.858	31.738	46.597	1021.5	4.416	16.827	7.282	8.107	214.87	26
A2h-W600-1	W600	2015-06-11	12:00:00	51	1	2.86	22.248	32.066	46.446	1021.92	1.93	1.349	7.245	9.318	361.154	26
A2h-W600-1	W600	2015-06-11	12:00:00	51	2	2.65	22.248	32.066	46.446	1021.92	1.93	1.349	7.245	9.318	361.154	26
A2h-W600-1	W600	2015-06-11	12:00:00	51	3	0	22.248	32.066	46.446	1021.92	1.93	1.349	7.245	9.318	361.154	26
A2h-W600-2	W600	2015-06-11	12:00:00	51	1	0	22.248	32.066	46.446	1021.92	1.93	1.349	7.245	9.318	361.154	26
A2h-W600-2	W600	2015-06-11	12:00:00	51	2	7.77	22.248	32.066	46.446	1021.92	1.93	1.349	7.245	9.318	361.154	26
A2h-W600-2	W600	2015-06-11	12:00:00	51	3	2.64	22.248	32.066	46.446	1021.92	1.93	1.349	7.245	9.318	361.154	26
A2h-W600-3	W600	2015-06-11	12:00:00	51	1	0	22.248	32.066	46.446	1021.92	1.93	1.349	7.245	9.318	361.154	26
A2h-W600-3	W600	2015-06-11	12:00:00	51	2	2.26	22.248	32.066	46.446	1021.92	1.93	1.349	7.245	9.318	361.154	26
A2h-W600-3	W600	2015-06-11	12:00:00	51	3	6.68	22.248	32.066	46.446	1021.92	1.93	1.349	7.245	9.318	361.154	26
A2h-W1000-1	W1000	2015-06-11	12:00:00	51	1	4.48	22.907	31.526	46.365	1021.33	2.528	1.616	7.168	9.681	234.013	26
A2h-W1000-1	W1000	2015-06-11	12:00:00	51	2	2.25	22.907	31.526	46.365	1021.33	2.528	1.616	7.168	9.681	234.013	26
A2h-W1000-1	W1000	2015-06-11	12:00:00	51	3	0	22.907	31.526	46.365	1021.33	2.528	1.616	7.168	9.681	234.013	26
A2h-W1000-2	W1000	2015-06-11	12:00:00	51	1	7.12	22.907	31.526	46.365	1021.33	2.528	1.616	7.168	9.681	234.013	26
A2h-W1000-2	W1000	2015-06-11	12:00:00	51	2	7.49	22.907	31.526	46.365	1021.33	2.528	1.616	7.168	9.681	234.013	26
A2h-W1000-2	W1000	2015-06-11	12:00:00	51	3	8.71	22.907	31.526	46.365	1021.33	2.528	1.616	7.168	9.681	234.013	26
A2h-W1000-3	W1000	2015-06-11	12:00:00	51	1	9.28	22.907	31.526	46.365	1021.33	2.528	1.616	7.168	9.681	234.013	26
A2h-W1000-3	W1000	2015-06-11	12:00:00	51	2	15.7	22.907	31.526	46.365	1021.33	2.528	1.616	7.168	9.681	234.013	26
A2h-W1000-3	W1000	2015-06-11	12:00:00	51	3	0	22.907	31.526	46.365	1021.33	2.528	1.616	7.168	9.681	234.013	26
A2h-E10-1	E10	2015-06-11	12:00:00	51	1	5.81	22.928	31.826	46.78	1021.55	2.056	1.136	7.259	9.077	340.68	26
A2h-E10-1	E10	2015-06-11	12:00:00	51	2	2.9	22.928	31.826	46.78	1021.55	2.056	1.136	7.259	9.077	340.68	26
A2h-E10-1	E10	2015-06-11	12:00:00	51	3	3.71	22.928	31.826	46.78	1021.55	2.056	1.136	7.259	9.077	340.68	26
A2h-E10-2	E10	2015-06-11	12:00:00	51	1	0	22.928	31.826	46.78	1021.55	2.056	1.136	7.259	9.077	340.68	26
A2h-E10-2	E10	2015-06-11	12:00:00	51	2	9.16	22.928	31.826	46.78	1021.55	2.056	1.136	7.259	9.077	340.68	26
A2h-E10-2	E10	2015-06-11	12:00:00	51	3	1.87	22.928	31.826	46.78	1021.55	2.056	1.136	7.259	9.077	340.68	26
A2h-E10-3	E10	2015-06-11	12:00:00	51	1	0	22.928	31.826	46.78	1021.55	2.056	1.136	7.259	9.077	340.68	26
A2h-E10-3	E10	2015-06-11	12:00:00	51	2	5.25	22.928	31.826	46.78	1021.55	2.056	1.136	7.259	9.077	340.68	26
A2h-E10-3	E10	2015-06-11	12:00:00	51	3	0	22.928	31.826	46.78	1021.55	2.056	1.136	7.259	9.077	340.68	26
A2h-E30-1	E30	2015-06-11	12:00:00	51	1	0	22.73	31.995	46.813	1021.74	2.284	1.598	7.228	9.113	203.712	26
A2h-E30-1	E30	2015-06-11	12:00:00	51	2	4.4	22.73	31.995	46.813	1021.74	2.284	1.598	7.228	9.113	203.712	26
A2h-E30-1	E30	2015-06-11	12:00:00	51	3	0	22.73	31.995	46.813	1021.74	2.284	1.598	7.228	9.113	203.712	26
A2h-E30-2	E30	2015-06-11	12:00:00	51	1	4.29	22.73	31.995	46.813	1021.74	2.284	1.598	7.228	9.113	203.712	26
A2h-E30-2	E30	2015-06-11	12:00:00	51	2	4.05	22.73	31.995	46.813	1021.74	2.284	1.598	7.228	9.113	203.712	26
A2h-E30-2	E30	2015-06-11	12:00:00	51	3	0.437	22.73	31.995	46.813	1021.74	2.284	1.598	7.228	9.113	203.712	26
A2h-E30-3	E30	2015-06-11	12:00:00	51	1	4.75	22.73	31.995	46.813	1021.74	2.284	1.598	7.228	9.113	203.712	26
A2h-E30-3	E30	2015-06-11	12:00:00	51	2	0	22.73	31.995	46.813	1021.74	2.284	1.598	7.228	9.113	203.712	26
A2h-E30-3	E30	2015-06-11	12:00:00	51	3	6.47	22.73	31.995	46.813	1021.74	2.284	1.598	7.228	9.113	203.712	26
A2h-E100-1	E100	2015-06-11	12:00:00	51	1	0	22.539	32.043	46.693	1021.83	1.93	1.474	7.217	9.117	240.36	26
A2h-E100-1	E100	2015-06-11	12:00:00	51	2	8.18	22.539	32.043	46.693	1021.83	1.93	1.474	7.217	9.117	240.36	26
A2h-E100-1	E100	2015-06-11	12:00:00	51	3	2.24	22.539	32.043	46.693	1021.83	1.93	1.474	7.217	9.117	240.36	26
A2h-E100-2	E100	2015-06-11	12:00:00	51	1	3.8	22.539	32.043	46.693	1021.83	1.93	1.474	7.217	9.117	240.36	26
A2h-E100-2	E100	2015-06-11	12:00:00	51	2	6.27	22.539	32.043	46.693	1021.83	1.93	1.474	7.217	9.117	240.36	26
A2h-E100-2	E100	2015-06-11	12:00:00	51	3	7.58	22.539	32.043	46.693	1021.83	1.93	1.474	7.217	9.117	240.36	26
A2h-E100-3	E100	2015-06-11	12:00:00	51	1	5.32	22.539	32.043	46.693	1021.83	1.93	1.474	7.217	9.117	240.36	26
A2h-E100-3	E100	2015-06-11	12:00:00	51	2	8.39	22.539	32.043	46.693	1021.83	1.93	1.474	7.217	9.117	240.36	26
A2h-E100-3	E100	2015-06-11	12:00:00	51	3	0.532	22.539	32.043	46.693	1021.83	1.93	1.474	7.217	9.117	240.36	26
A2h-E300-1	E300	2015-06-11	12:00:00	51	1	0	22.577	32.093	46.793	1021.85	1.437	0.817	7.211	9.093	418.019	26
A2h-E300-1	E300	2015-06-11	12:00:00	51	2	0	22.577	32.093	46.793	1021.85	1.437	0.817	7.211	9.093	418.019	26
A2h-E300-1	E300	2015-06-11	12:00:00	51	3	6.94	22.577	32.093	46.793	1021.85	1.437	0.817	7.211	9.093	418.019	26
A2h-E300-2	E300	2015-06-11	12:00:00	51	1	10.5	22.577	32.093	46.793	1021.85	1.437	0.817	7.211	9.093	418.019	26
A2h-E300-2	E300	2015-06-11	12:00:00	51	2	4.24	22.577	32.093	46.793	1021.85	1.437	0.817	7.211	9.093	418.019	26
A2h-E300-2	E300	2015-06-11	12:00:00	51	3	10.1	22.577	32.093	46.793	1021.85	1.437	0.817	7.211	9.093	418.019	26
A2h-E300-3	E300	2015-06-11	12:00:00	51	1	7.92	22.577	32.093	46.793	1021.85	1.437	0.817	7.211	9.093	418.019	26
A2h-E300-3	E300	2015-06-11	12:00:00	51	2	2.05	22.577	32.093	46.793	1021.85	1.437	0.817	7.211	9.093	418.019	26
A2h-E300-3	E300	2015-06-11	12:00:00	51	3	0	22.577	32.093	46.793	1021.85	1.437	0.817	7.211	9.093	418.019	26
A2h-E600-1	E600	2015-06-11	12:00:00	51	1	1.93	23.005	31.645	46.616	1021.39	1.93	1.136	7.185	9.416	407.936	26
A2h-E600-1	E600	2015-06-11	12:00:00	51	2	2.38	23.005	31.645	46.616	1021.39	1.93	1.136	7.185	9.416	407.936	26
A2h-E600-1	E600	2015-06-11	12:00:00	51	3	2.21	23.005	31.645	46.616	1021.39	1.93	1.136	7.185	9.416	407.936	26
A2h-E600-2	E600	2015-06-11	12:00:00	51	1	0	23.005	31.645	46.616	1021.39	1.93	1.136	7.185	9.416	407.936	26
A2h-E600-2	E600	2015-06-11	12:00:00	51	2	2.4	23.005	31.645	46.616	1021.39	1.93	1.136	7.185	9.416	407.936	26
A2h-E600-2	E600	2015-06-11	12:00:00	51	3	0	23.005	31.645	46.616	1021.39	1.93	1.136	7.185	9.416	407.936	26
A2h-E600-3	E600	2015-06-11	12:00:00	51	1	7.97	23.005	31.645	46.616	1021.39	1.93	1.136	7.185	9.416	407.936	26
A2h-E600-3	E600	2015-06-11	12:00:00	51	2	2.7	23.005	31.645	46.616	1021.39	1.93	1.136	7.185	9.416	407.936	26
A2h-E600-3	E600	2015-06-11	12:00:00	51	3	6.51	23.005	31.645	46.616	1021.39	1.93	1.136	7.185	9.416	407.936	26
A2h-E1000-1	E1000	2015-06-11	12:00:00	51	1	0	23.201	31.54	46.662	1021.26	2.073	1.243	7.189	9.413	331.16	26
A2h-E1000-1	E1000	2015-06-11	12:00:00	51	2	12.2	23.201	31.54	46.662	1021.26	2.073	1.243	7.189	9.413	331.16	26
A2h-E1000-1	E1000	2015-06-11	12:00:00	51	3	5.06	23.201	31.54	46.662	1021.26	2.073	1.243	7.189	9.413	331.16	26
A2h-E1000-2	E1000	2015-06-11	12:00:00	51	1	3.87	23.201	31.54	46.662	1021.26	2.073	1.243	7.189	9.413	331.16	26
A2h-E1000-2	E1000	2015-06-11	12:00:00	51	2	5.4	23.201	31.54	46.662	1021.26	2.073	1.243	7.189	9.413	331.16	26
A2h-E1000-2	E1000	2015-06-11	12:00:00	51	3	2.66	23.201	31.54	46.662	1021.26	2.073	1.243	7.189	9.413	331.16	26
A2h-E1000-3	E1000	2015-06-11	12:00:00	51	1	2.71	23.201	31.54	46.662	1021.26	2.073	1.243	7.189	9.413	331.16	26
A2h-E1000-3	E1000	2015-06-11	12:00:00	51	2	0.352	23.201	31.54	46.662	1021.26	2.073	1.243	7.189	9.413	331.16	26
A2h-E1000-3	E1000	2015-06-11	12:00:00	51	3	4.54	23.201	31.54	46.662	1021.26	2.073	1.243	7.189	9.413	331.16	26
A4h-W10-1	W10	2015-06-11	14:00:00	53	1	3.17	22.73	32.225	47.114	1021.91	2.039	1.101	7.387	8.987	94.178	21
A4h-W10-1	W10	2015-06-11	14:00:00	53	2	1.75	22.73	32.225	47.114	1021.91	2.039	1.101	7.387	8.987	94.178	21
A4h-W10-1	W10	2015-06-11	14:00:00	53	3	3.31	22.73	32.225	47.114	1021.91	2.039	1.101	7.387	8.987	94.178	21
A4h-W10-2	W10	2015-06-11	14:00:00	53	1	2.34	22.73	32.225	47.114	1021.91	2.039	1.101	7.387	8.987	94.178	21
A4h-W10-2	W10	2015-06-11	14:00:00	53	2	2.06	22.73	32.225	47.114	1021.91	2.039	1.101	7.387	8.987	94.178	21
A4h-W10-2	W10	2015-06-11	14:00:00	53	3	5.3	22.73	32.225	47.114	1021.91	2.039	1.101	7.387	8.987	94.178	21
A4h-W10-3	W10	2015-06-11	14:00:00	53	1	14.6	22.73	32.225	47.114	1021.91	2.039	1.101	7.387	8.987	94.178	21
A4h-W10-3	W10	2015-06-11	14:00:00	53	2	12.8	22.73	32.225	47.114	1021.91	2.039	1.101	7.387	8.987	94.178	21
A4h-W10-3	W10	2015-06-11	14:00:00	53	3	15.7	22.73	32.225	47.114	1021.91	2.039	1.101	7.387	8.987	94.178	21
A4h-W30-1	W30	2015-06-11	14:00:00	53	1	3.21	22.053	32.576	46.917	1022.37	2.157	0.959	7.39	8.89	178.018	21
A4h-W30-1	W30	2015-06-11	14:00:00	53	2	10.2	22.053	32.576	46.917	1022.37	2.157	0.959	7.39	8.89	178.018	21
A4h-W30-1	W30	2015-06-11	14:00:00	53	3	0	22.053	32.576	46.917	1022.37	2.157	0.959	7.39	8.89	178.018	21
A4h-W30-2	W30	2015-06-11	14:00:00	53	1	10.8	22.053	32.576	46.917	1022.37	2.157	0.959	7.39	8.89	178.018	21
A4h-W30-2	W30	2015-06-11	14:00:00	53	2	6.64	22.053	32.576	46.917	1022.37	2.157	0.959	7.39	8.89	178.018	21
A4h-W30-2	W30	2015-06-11	14:00:00	53	3	11.1	22.053	32.576	46.917	1022.37	2.157	0.959	7.39	8.89	178.018	21
A4h-W30-3	W30	2015-06-11	14:00:00	53	1	10.7	22.053	32.576	46.917	1022.37	2.157	0.959	7.39	8.89	178.018	21
A4h-W30-3	W30	2015-06-11	14:00:00	53	2	9.64	22.053	32.576	46.917	1022.37	2.157	0.959	7.39	8.89	178.018	21
A4h-W30-3	W30	2015-06-11	14:00:00	53	3	6.94	22.053	32.576	46.917	1022.37	2.157	0.959	7.39	8.89	178.018	21
A4h-W100-1	W100	2015-06-11	14:00:00	53	1	3.35	22.604	32.145	46.889	1021.88	2.2	0.905	7.466	9.158	178.12	21
A4h-W100-1	W100	2015-06-11	14:00:00	53	2	0	22.604	32.145	46.889	1021.88	2.2	0.905	7.466	9.158	178.12	21
A4h-W100-1	W100	2015-06-11	14:00:00	53	3	2.03	22.604	32.145	46.889	1021.88	2.2	0.905	7.466	9.158	178.12	21
A4h-W100-2	W100	2015-06-11	14:00:00	53	1	2.35	22.604	32.145	46.889	1021.88	2.2	0.905	7.466	9.158	178.12	21
A4h-W100-2	W100	2015-06-11	14:00:00	53	2	4.02	22.604	32.145	46.889	1021.88	2.2	0.905	7.466	9.158	178.12	21
A4h-W100-2	W100	2015-06-11	14:00:00	53	3	4.94	22.604	32.145	46.889	1021.88	2.2	0.905	7.466	9.158	178.12	21
A4h-W100-3	W100	2015-06-11	14:00:00	53	1	4.75	22.604	32.145	46.889	1021.88	2.2	0.905	7.466	9.158	178.12	21
A4h-W100-3	W100	2015-06-11	14:00:00	53	2	6.31	22.604	32.145	46.889	1021.88	2.2	0.905	7.466	9.158	178.12	21
A4h-W100-3	W100	2015-06-11	14:00:00	53	3	9.22	22.604	32.145	46.889	1021.88	2.2	0.905	7.466	9.158	178.12	21
A4h-W300-1	W300	2015-06-11	14:00:00	53	1	1.67	22.572	32.247	46.991	1021.97	2.798	3.163	7.415	8.5	168.907	21
A4h-W300-1	W300	2015-06-11	14:00:00	53	2	4.54	22.572	32.247	46.991	1021.97	2.798	3.163	7.415	8.5	168.907	21
A4h-W300-1	W300	2015-06-11	14:00:00	53	3	0	22.572	32.247	46.991	1021.97	2.798	3.163	7.415	8.5	168.907	21
A4h-W300-2	W300	2015-06-11	14:00:00	53	1	10.2	22.572	32.247	46.991	1021.97	2.798	3.163	7.415	8.5	168.907	21
A4h-W300-2	W300	2015-06-11	14:00:00	53	2	2.34	22.572	32.247	46.991	1021.97	2.798	3.163	7.415	8.5	168.907	21
A4h-W300-2	W300	2015-06-11	14:00:00	53	3	2.12	22.572	32.247	46.991	1021.97	2.798	3.163	7.415	8.5	168.907	21
A4h-W300-3	W300	2015-06-11	14:00:00	53	1	2.15	22.572	32.247	46.991	1021.97	2.798	3.163	7.415	8.5	168.907	21
A4h-W300-3	W300	2015-06-11	14:00:00	53	2	5.27	22.572	32.247	46.991	1021.97	2.798	3.163	7.415	8.5	168.907	21
A4h-W300-3	W300	2015-06-11	14:00:00	53	3	0	22.572	32.247	46.991	1021.97	2.798	3.163	7.415	8.5	168.907	21
A4h-W600-1	W600	2015-06-11	14:00:00	53	1	1.7	22.627	32.044	46.779	1021.8	2.655	1.083	7.324	9.326	171.876	21
A4h-W600-1	W600	2015-06-11	14:00:00	53	2	4.04	22.627	32.044	46.779	1021.8	2.655	1.083	7.324	9.326	171.876	21
A4h-W600-1	W600	2015-06-11	14:00:00	53	3	2.24	22.627	32.044	46.779	1021.8	2.655	1.083	7.324	9.326	171.876	21
A4h-W600-2	W600	2015-06-11	14:00:00	53	1	0	22.627	32.044	46.779	1021.8	2.655	1.083	7.324	9.326	171.876	21
A4h-W600-2	W600	2015-06-11	14:00:00	53	2	1.68	22.627	32.044	46.779	1021.8	2.655	1.083	7.324	9.326	171.876	21
A4h-W600-2	W600	2015-06-11	14:00:00	53	3	1.9	22.627	32.044	46.779	1021.8	2.655	1.083	7.324	9.326	171.876	21
A4h-W600-3	W600	2015-06-11	14:00:00	53	1	0	22.627	32.044	46.779	1021.8	2.655	1.083	7.324	9.326	171.876	21
A4h-W600-3	W600	2015-06-11	14:00:00	53	2	9.96	22.627	32.044	46.779	1021.8	2.655	1.083	7.324	9.326	171.876	21
A4h-W600-3	W600	2015-06-11	14:00:00	53	3	0	22.627	32.044	46.779	1021.8	2.655	1.083	7.324	9.326	171.876	21
A4h-W1000-1	W1000	2015-06-11	14:00:00	53	1	0.208	22.606	31.959	46.648	1021.74	2.731	1.065	7.278	9.596	174.64	21
A4h-W1000-1	W1000	2015-06-11	14:00:00	53	2	4.2	22.606	31.959	46.648	1021.74	2.731	1.065	7.278	9.596	174.64	21
A4h-W1000-1	W1000	2015-06-11	14:00:00	53	3	2.84	22.606	31.959	46.648	1021.74	2.731	1.065	7.278	9.596	174.64	21
A4h-W1000-2	W1000	2015-06-11	14:00:00	53	1	0	22.606	31.959	46.648	1021.74	2.731	1.065	7.278	9.596	174.64	21
A4h-W1000-2	W1000	2015-06-11	14:00:00	53	2	8.26	22.606	31.959	46.648	1021.74	2.731	1.065	7.278	9.596	174.64	21
A4h-W1000-2	W1000	2015-06-11	14:00:00	53	3	2.35	22.606	31.959	46.648	1021.74	2.731	1.065	7.278	9.596	174.64	21
A4h-W1000-3	W1000	2015-06-11	14:00:00	53	1	1.73	22.606	31.959	46.648	1021.74	2.731	1.065	7.278	9.596	174.64	21
A4h-W1000-3	W1000	2015-06-11	14:00:00	53	2	1.67	22.606	31.959	46.648	1021.74	2.731	1.065	7.278	9.596	174.64	21
A4h-W1000-3	W1000	2015-06-11	14:00:00	53	3	0	22.606	31.959	46.648	1021.74	2.731	1.065	7.278	9.596	174.64	21
A4h-E10-1	E10	2015-06-11	14:00:00	53	1	0	22.203	32.434	46.878	1022.22	2.216	1.154	7.355	8.94	175.151	21
A4h-E10-1	E10	2015-06-11	14:00:00	53	2	6.81	22.203	32.434	46.878	1022.22	2.216	1.154	7.355	8.94	175.151	21
A4h-E10-1	E10	2015-06-11	14:00:00	53	3	6.39	22.203	32.434	46.878	1022.22	2.216	1.154	7.355	8.94	175.151	21
A4h-E10-2	E10	2015-06-11	14:00:00	53	1	2.95	22.203	32.434	46.878	1022.22	2.216	1.154	7.355	8.94	175.151	21
A4h-E10-2	E10	2015-06-11	14:00:00	53	2	0	22.203	32.434	46.878	1022.22	2.216	1.154	7.355	8.94	175.151	21
A4h-E10-2	E10	2015-06-11	14:00:00	53	3	4.34	22.203	32.434	46.878	1022.22	2.216	1.154	7.355	8.94	175.151	21
A4h-E10-3	E10	2015-06-11	14:00:00	53	1	11.2	22.203	32.434	46.878	1022.22	2.216	1.154	7.355	8.94	175.151	21
A4h-E10-3	E10	2015-06-11	14:00:00	53	2	3.45	22.203	32.434	46.878	1022.22	2.216	1.154	7.355	8.94	175.151	21
A4h-E10-3	E10	2015-06-11	14:00:00	53	3	3.89	22.203	32.434	46.878	1022.22	2.216	1.154	7.355	8.94	175.151	21
A4h-E30-1	E30	2015-06-11	14:00:00	53	1	6.25	22.65	32.162	46.954	1021.88	2.115	1.03	7.312	8.811	175.663	21
A4h-E30-1	E30	2015-06-11	14:00:00	53	2	6.33	22.65	32.162	46.954	1021.88	2.115	1.03	7.312	8.811	175.663	21
A4h-E30-1	E30	2015-06-11	14:00:00	53	3	4.78	22.65	32.162	46.954	1021.88	2.115	1.03	7.312	8.811	175.663	21
A4h-E30-2	E30	2015-06-11	14:00:00	53	1	10.8	22.65	32.162	46.954	1021.88	2.115	1.03	7.312	8.811	175.663	21
A4h-E30-2	E30	2015-06-11	14:00:00	53	2	2.99	22.65	32.162	46.954	1021.88	2.115	1.03	7.312	8.811	175.663	21
A4h-E30-2	E30	2015-06-11	14:00:00	53	3	6.96	22.65	32.162	46.954	1021.88	2.115	1.03	7.312	8.811	175.663	21
A4h-E30-3	E30	2015-06-11	14:00:00	53	1	7.98	22.65	32.162	46.954	1021.88	2.115	1.03	7.312	8.811	175.663	21
A4h-E30-3	E30	2015-06-11	14:00:00	53	2	8.44	22.65	32.162	46.954	1021.88	2.115	1.03	7.312	8.811	175.663	21
A4h-E30-3	E30	2015-06-11	14:00:00	53	3	3.39	22.65	32.162	46.954	1021.88	2.115	1.03	7.312	8.811	175.663	21
A4h-E100-1	E100	2015-06-11	14:00:00	53	1	0	22.333	32.306	46.838	1022.08	2.149	0.941	7.255	9.023	139.63	21
A4h-E100-1	E100	2015-06-11	14:00:00	53	2	6.22	22.333	32.306	46.838	1022.08	2.149	0.941	7.255	9.023	139.63	21
A4h-E100-1	E100	2015-06-11	14:00:00	53	3	3.59	22.333	32.306	46.838	1022.08	2.149	0.941	7.255	9.023	139.63	21
A4h-E100-2	E100	2015-06-11	14:00:00	53	1	7.78	22.333	32.306	46.838	1022.08	2.149	0.941	7.255	9.023	139.63	21
A4h-E100-2	E100	2015-06-11	14:00:00	53	2	0.81	22.333	32.306	46.838	1022.08	2.149	0.941	7.255	9.023	139.63	21
A4h-E100-2	E100	2015-06-11	14:00:00	53	3	9.57	22.333	32.306	46.838	1022.08	2.149	0.941	7.255	9.023	139.63	21
A4h-E100-3	E100	2015-06-11	14:00:00	53	1	5.49	22.333	32.306	46.838	1022.08	2.149	0.941	7.255	9.023	139.63	21
A4h-E100-3	E100	2015-06-11	14:00:00	53	2	0	22.333	32.306	46.838	1022.08	2.149	0.941	7.255	9.023	139.63	21
A4h-E100-3	E100	2015-06-11	14:00:00	53	3	5.12	22.333	32.306	46.838	1022.08	2.149	0.941	7.255	9.023	139.63	21
A4h-E300-1	E300	2015-06-11	14:00:00	53	1	7.18	22.429	32.24	46.845	1022	2.326	0.941	7.179	9.011	162.97	21
A4h-E300-1	E300	2015-06-11	14:00:00	53	2	0	22.429	32.24	46.845	1022	2.326	0.941	7.179	9.011	162.97	21
A4h-E300-1	E300	2015-06-11	14:00:00	53	3	1.8	22.429	32.24	46.845	1022	2.326	0.941	7.179	9.011	162.97	21
A4h-E300-2	E300	2015-06-11	14:00:00	53	1	0	22.429	32.24	46.845	1022	2.326	0.941	7.179	9.011	162.97	21
A4h-E300-2	E300	2015-06-11	14:00:00	53	2	3.5	22.429	32.24	46.845	1022	2.326	0.941	7.179	9.011	162.97	21
A4h-E300-2	E300	2015-06-11	14:00:00	53	3	5.03	22.429	32.24	46.845	1022	2.326	0.941	7.179	9.011	162.97	21
A4h-E300-3	E300	2015-06-11	14:00:00	53	1	6.74	22.429	32.24	46.845	1022	2.326	0.941	7.179	9.011	162.97	21
A4h-E300-3	E300	2015-06-11	14:00:00	53	2	12.7	22.429	32.24	46.845	1022	2.326	0.941	7.179	9.011	162.97	21
A4h-E300-3	E300	2015-06-11	14:00:00	53	3	2.16	22.429	32.24	46.845	1022	2.326	0.941	7.179	9.011	162.97	21
A4h-E600-1	E600	2015-06-11	14:00:00	53	1	5.55	22.628	32.18	46.957	1021.9	2.764	1.119	7.222	9.232	47.908	21
A4h-E600-1	E600	2015-06-11	14:00:00	53	2	3.91	22.628	32.18	46.957	1021.9	2.764	1.119	7.222	9.232	47.908	21
A4h-E600-1	E600	2015-06-11	14:00:00	53	3	6.58	22.628	32.18	46.957	1021.9	2.764	1.119	7.222	9.232	47.908	21
A4h-E600-2	E600	2015-06-11	14:00:00	53	1	7.09	22.628	32.18	46.957	1021.9	2.764	1.119	7.222	9.232	47.908	21
A4h-E600-2	E600	2015-06-11	14:00:00	53	2	2.11	22.628	32.18	46.957	1021.9	2.764	1.119	7.222	9.232	47.908	21
A4h-E600-2	E600	2015-06-11	14:00:00	53	3	11	22.628	32.18	46.957	1021.9	2.764	1.119	7.222	9.232	47.908	21
A4h-E600-3	E600	2015-06-11	14:00:00	53	1	2.42	22.628	32.18	46.957	1021.9	2.764	1.119	7.222	9.232	47.908	21
A4h-E600-3	E600	2015-06-11	14:00:00	53	2	2.07	22.628	32.18	46.957	1021.9	2.764	1.119	7.222	9.232	47.908	21
A4h-E600-3	E600	2015-06-11	14:00:00	53	3	3.84	22.628	32.18	46.957	1021.9	2.764	1.119	7.222	9.232	47.908	21
A4h-E1000-1	E1000	2015-06-11	14:00:00	53	1	3.03	22.642	32.087	46.849	1021.83	2.764	1.027	7.156	9.611	123.017	21
A4h-E1000-1	E1000	2015-06-11	14:00:00	53	2	0	22.642	32.087	46.849	1021.83	2.764	1.027	7.156	9.611	123.017	21
A4h-E1000-1	E1000	2015-06-11	14:00:00	53	3	0	22.642	32.087	46.849	1021.83	2.764	1.027	7.156	9.611	123.017	21
A4h-E1000-2	E1000	2015-06-11	14:00:00	53	1	2.03	22.642	32.087	46.849	1021.83	2.764	1.027	7.156	9.611	123.017	21
A4h-E1000-2	E1000	2015-06-11	14:00:00	53	2	0.77	22.642	32.087	46.849	1021.83	2.764	1.027	7.156	9.611	123.017	21
A4h-E1000-2	E1000	2015-06-11	14:00:00	53	3	1.99	22.642	32.087	46.849	1021.83	2.764	1.027	7.156	9.611	123.017	21
A4h-E1000-3	E1000	2015-06-11	14:00:00	53	1	0	22.642	32.087	46.849	1021.83	2.764	1.027	7.156	9.611	123.017	21
A4h-E1000-3	E1000	2015-06-11	14:00:00	53	2	0	22.642	32.087	46.849	1021.83	2.764	1.027	7.156	9.611	123.017	21
A4h-E1000-3	E1000	2015-06-11	14:00:00	53	3	9.45	22.642	32.087	46.849	1021.83	2.764	1.027	7.156	9.611	123.017	21
A8h-W10-1	W10	2015-06-11	18:00:00	57	1	7.31	22.335	31.89	46.3	1021.77	3.152	0.941	7.182	8.764	14.127	18
A8h-W10-1	W10	2015-06-11	18:00:00	57	2	2.85	22.335	31.89	46.3	1021.77	3.152	0.941	7.182	8.764	14.127	18
A8h-W10-1	W10	2015-06-11	18:00:00	57	3	6.49	22.335	31.89	46.3	1021.77	3.152	0.941	7.182	8.764	14.127	18
A8h-W10-2	W10	2015-06-11	18:00:00	57	1	2.71	22.335	31.89	46.3	1021.77	3.152	0.941	7.182	8.764	14.127	18
A8h-W10-2	W10	2015-06-11	18:00:00	57	2	11	22.335	31.89	46.3	1021.77	3.152	0.941	7.182	8.764	14.127	18
A8h-W10-2	W10	2015-06-11	18:00:00	57	3	2.83	22.335	31.89	46.3	1021.77	3.152	0.941	7.182	8.764	14.127	18
A8h-W10-3	W10	2015-06-11	18:00:00	57	1	4.52	22.335	31.89	46.3	1021.77	3.152	0.941	7.182	8.764	14.127	18
A8h-W10-3	W10	2015-06-11	18:00:00	57	2	9.51	22.335	31.89	46.3	1021.77	3.152	0.941	7.182	8.764	14.127	18
A8h-W10-3	W10	2015-06-11	18:00:00	57	3	5.35	22.335	31.89	46.3	1021.77	3.152	0.941	7.182	8.764	14.127	18
A8h-W30-1	W30	2015-06-11	18:00:00	57	1	0	22.298	31.856	46.222	1021.75	3.084	0.959	7.188	8.801	12.387	18
A8h-W30-1	W30	2015-06-11	18:00:00	57	2	7.88	22.298	31.856	46.222	1021.75	3.084	0.959	7.188	8.801	12.387	18
A8h-W30-1	W30	2015-06-11	18:00:00	57	3	0	22.298	31.856	46.222	1021.75	3.084	0.959	7.188	8.801	12.387	18
A8h-W30-2	W30	2015-06-11	18:00:00	57	1	0	22.298	31.856	46.222	1021.75	3.084	0.959	7.188	8.801	12.387	18
A8h-W30-2	W30	2015-06-11	18:00:00	57	2	0	22.298	31.856	46.222	1021.75	3.084	0.959	7.188	8.801	12.387	18
A8h-W30-2	W30	2015-06-11	18:00:00	57	3	13.6	22.298	31.856	46.222	1021.75	3.084	0.959	7.188	8.801	12.387	18
A8h-W30-3	W30	2015-06-11	18:00:00	57	1	0	22.298	31.856	46.222	1021.75	3.084	0.959	7.188	8.801	12.387	18
A8h-W30-3	W30	2015-06-11	18:00:00	57	2	8.55	22.298	31.856	46.222	1021.75	3.084	0.959	7.188	8.801	12.387	18
A8h-W30-3	W30	2015-06-11	18:00:00	57	3	0	22.298	31.856	46.222	1021.75	3.084	0.959	7.188	8.801	12.387	18
A8h-W100-1	W100	2015-06-11	18:00:00	57	1	10.4	22.451	31.899	46.421	1021.74	3.422	0.994	7.223	9.701	10.134	18
A8h-W100-1	W100	2015-06-11	18:00:00	57	2	1.67	22.451	31.899	46.421	1021.74	3.422	0.994	7.223	9.701	10.134	18
A8h-W100-1	W100	2015-06-11	18:00:00	57	3	7.69	22.451	31.899	46.421	1021.74	3.422	0.994	7.223	9.701	10.134	18
A8h-W100-2	W100	2015-06-11	18:00:00	57	1	0	22.451	31.899	46.421	1021.74	3.422	0.994	7.223	9.701	10.134	18
A8h-W100-2	W100	2015-06-11	18:00:00	57	2	0	22.451	31.899	46.421	1021.74	3.422	0.994	7.223	9.701	10.134	18
A8h-W100-2	W100	2015-06-11	18:00:00	57	3	4.2	22.451	31.899	46.421	1021.74	3.422	0.994	7.223	9.701	10.134	18
A8h-W100-3	W100	2015-06-11	18:00:00	57	1	2.25	22.451	31.899	46.421	1021.74	3.422	0.994	7.223	9.701	10.134	18
A8h-W100-3	W100	2015-06-11	18:00:00	57	2	0	22.451	31.899	46.421	1021.74	3.422	0.994	7.223	9.701	10.134	18
A8h-W100-3	W100	2015-06-11	18:00:00	57	3	4.14	22.451	31.899	46.421	1021.74	3.422	0.994	7.223	9.701	10.134	18
A8h-W300-1	W300	2015-06-11	18:00:00	57	1	3.52	22.366	32.272	46.825	1022.05	3.202	1.012	7.21	9.457	18.426	18
A8h-W300-1	W300	2015-06-11	18:00:00	57	2	5.11	22.366	32.272	46.825	1022.05	3.202	1.012	7.21	9.457	18.426	18
A8h-W300-1	W300	2015-06-11	18:00:00	57	3	7.18	22.366	32.272	46.825	1022.05	3.202	1.012	7.21	9.457	18.426	18
A8h-W300-2	W300	2015-06-11	18:00:00	57	1	5.04	22.366	32.272	46.825	1022.05	3.202	1.012	7.21	9.457	18.426	18
A8h-W300-2	W300	2015-06-11	18:00:00	57	2	0	22.366	32.272	46.825	1022.05	3.202	1.012	7.21	9.457	18.426	18
A8h-W300-2	W300	2015-06-11	18:00:00	57	3	0	22.366	32.272	46.825	1022.05	3.202	1.012	7.21	9.457	18.426	18
A8h-W300-3	W300	2015-06-11	18:00:00	57	1	6.34	22.366	32.272	46.825	1022.05	3.202	1.012	7.21	9.457	18.426	18
A8h-W300-3	W300	2015-06-11	18:00:00	57	2	4.28	22.366	32.272	46.825	1022.05	3.202	1.012	7.21	9.457	18.426	18
A8h-W300-3	W300	2015-06-11	18:00:00	57	3	10.7	22.366	32.272	46.825	1022.05	3.202	1.012	7.21	9.457	18.426	18
A8h-W600-1	W600	2015-06-11	18:00:00	57	1	3.5	22.44	31.959	46.49	1021.79	3.379	1.367	7.288	9.409	18.733	18
A8h-W600-1	W600	2015-06-11	18:00:00	57	2	5.94	22.44	31.959	46.49	1021.79	3.379	1.367	7.288	9.409	18.733	18
A8h-W600-1	W600	2015-06-11	18:00:00	57	3	4.17	22.44	31.959	46.49	1021.79	3.379	1.367	7.288	9.409	18.733	18
A8h-W600-2	W600	2015-06-11	18:00:00	57	1	4.06	22.44	31.959	46.49	1021.79	3.379	1.367	7.288	9.409	18.733	18
A8h-W600-2	W600	2015-06-11	18:00:00	57	2	0	22.44	31.959	46.49	1021.79	3.379	1.367	7.288	9.409	18.733	18
A8h-W600-2	W600	2015-06-11	18:00:00	57	3	5.78	22.44	31.959	46.49	1021.79	3.379	1.367	7.288	9.409	18.733	18
A8h-W600-3	W600	2015-06-11	18:00:00	57	1	1.02	22.44	31.959	46.49	1021.79	3.379	1.367	7.288	9.409	18.733	18
A8h-W600-3	W600	2015-06-11	18:00:00	57	2	3.03	22.44	31.959	46.49	1021.79	3.379	1.367	7.288	9.409	18.733	18
A8h-W600-3	W600	2015-06-11	18:00:00	57	3	4.63	22.44	31.959	46.49	1021.79	3.379	1.367	7.288	9.409	18.733	18
A8h-W1000-1	W1000	2015-06-11	18:00:00	57	1	6.9	22.284	31.929	46.302	1021.81	3.481	0.941	7.335	9.769	13.308	18
A8h-W1000-1	W1000	2015-06-11	18:00:00	57	2	0	22.284	31.929	46.302	1021.81	3.481	0.941	7.335	9.769	13.308	18
A8h-W1000-1	W1000	2015-06-11	18:00:00	57	3	3.38	22.284	31.929	46.302	1021.81	3.481	0.941	7.335	9.769	13.308	18
A8h-W1000-2	W1000	2015-06-11	18:00:00	57	1	0.106	22.284	31.929	46.302	1021.81	3.481	0.941	7.335	9.769	13.308	18
A8h-W1000-2	W1000	2015-06-11	18:00:00	57	2	3.15	22.284	31.929	46.302	1021.81	3.481	0.941	7.335	9.769	13.308	18
A8h-W1000-2	W1000	2015-06-11	18:00:00	57	3	3.09	22.284	31.929	46.302	1021.81	3.481	0.941	7.335	9.769	13.308	18
A8h-W1000-3	W1000	2015-06-11	18:00:00	57	1	9.33	22.284	31.929	46.302	1021.81	3.481	0.941	7.335	9.769	13.308	18
A8h-W1000-3	W1000	2015-06-11	18:00:00	57	2	6.72	22.284	31.929	46.302	1021.81	3.481	0.941	7.335	9.769	13.308	18
A8h-W1000-3	W1000	2015-06-11	18:00:00	57	3	15.4	22.284	31.929	46.302	1021.81	3.481	0.941	7.335	9.769	13.308	18
A8h-E10-1	E10	2015-06-11	18:00:00	57	1	0	22.348	31.921	46.352	1021.79	3.228	0.888	7.163	9.063	8.804	18
A8h-E10-1	E10	2015-06-11	18:00:00	57	2	3.38	22.348	31.921	46.352	1021.79	3.228	0.888	7.163	9.063	8.804	18
A8h-E10-1	E10	2015-06-11	18:00:00	57	3	2.97	22.348	31.921	46.352	1021.79	3.228	0.888	7.163	9.063	8.804	18
A8h-E10-2	E10	2015-06-11	18:00:00	57	1	4.51	22.348	31.921	46.352	1021.79	3.228	0.888	7.163	9.063	8.804	18
A8h-E10-2	E10	2015-06-11	18:00:00	57	2	0	22.348	31.921	46.352	1021.79	3.228	0.888	7.163	9.063	8.804	18
A8h-E10-2	E10	2015-06-11	18:00:00	57	3	1.43	22.348	31.921	46.352	1021.79	3.228	0.888	7.163	9.063	8.804	18
A8h-E10-3	E10	2015-06-11	18:00:00	57	1	5.42	22.348	31.921	46.352	1021.79	3.228	0.888	7.163	9.063	8.804	18
A8h-E10-3	E10	2015-06-11	18:00:00	57	2	2	22.348	31.921	46.352	1021.79	3.228	0.888	7.163	9.063	8.804	18
A8h-E10-3	E10	2015-06-11	18:00:00	57	3	0	22.348	31.921	46.352	1021.79	3.228	0.888	7.163	9.063	8.804	18
A8h-E30-1	E30	2015-06-11	18:00:00	57	1	0	22.391	31.957	46.441	1021.8	3.312	0.852	7.15	9.229	10.339	18
A8h-E30-1	E30	2015-06-11	18:00:00	57	2	0	22.391	31.957	46.441	1021.8	3.312	0.852	7.15	9.229	10.339	18
A8h-E30-1	E30	2015-06-11	18:00:00	57	3	0	22.391	31.957	46.441	1021.8	3.312	0.852	7.15	9.229	10.339	18
A8h-E30-2	E30	2015-06-11	18:00:00	57	1	2.67	22.391	31.957	46.441	1021.8	3.312	0.852	7.15	9.229	10.339	18
A8h-E30-2	E30	2015-06-11	18:00:00	57	2	4.14	22.391	31.957	46.441	1021.8	3.312	0.852	7.15	9.229	10.339	18
A8h-E30-2	E30	2015-06-11	18:00:00	57	3	1.62	22.391	31.957	46.441	1021.8	3.312	0.852	7.15	9.229	10.339	18
A8h-E30-3	E30	2015-06-11	18:00:00	57	1	4.6	22.391	31.957	46.441	1021.8	3.312	0.852	7.15	9.229	10.339	18
A8h-E30-3	E30	2015-06-11	18:00:00	57	2	0	22.391	31.957	46.441	1021.8	3.312	0.852	7.15	9.229	10.339	18
A8h-E30-3	E30	2015-06-11	18:00:00	57	3	0	22.391	31.957	46.441	1021.8	3.312	0.852	7.15	9.229	10.339	18
A8h-E100-1	E100	2015-06-11	18:00:00	57	1	0	22.497	31.919	46.491	1021.74	3.776	1.056	7.141	9.374	8.906	18
A8h-E100-1	E100	2015-06-11	18:00:00	57	2	2.03	22.497	31.919	46.491	1021.74	3.776	1.056	7.141	9.374	8.906	18
A8h-E100-1	E100	2015-06-11	18:00:00	57	3	1.58	22.497	31.919	46.491	1021.74	3.776	1.056	7.141	9.374	8.906	18
A8h-E100-2	E100	2015-06-11	18:00:00	57	1	0	22.497	31.919	46.491	1021.74	3.776	1.056	7.141	9.374	8.906	18
A8h-E100-2	E100	2015-06-11	18:00:00	57	2	2.85	22.497	31.919	46.491	1021.74	3.776	1.056	7.141	9.374	8.906	18
A8h-E100-2	E100	2015-06-11	18:00:00	57	3	2.55	22.497	31.919	46.491	1021.74	3.776	1.056	7.141	9.374	8.906	18
A8h-E100-3	E100	2015-06-11	18:00:00	57	1	1.49	22.497	31.919	46.491	1021.74	3.776	1.056	7.141	9.374	8.906	18
A8h-E100-3	E100	2015-06-11	18:00:00	57	2	0.902	22.497	31.919	46.491	1021.74	3.776	1.056	7.141	9.374	8.906	18
A8h-E100-3	E100	2015-06-11	18:00:00	57	3	0	22.497	31.919	46.491	1021.74	3.776	1.056	7.141	9.374	8.906	18
A8h-E300-1	E300	2015-06-11	18:00:00	57	1	0	22.299	30.955	45.051	1021.07	6.085	1.101	7.135	9.825	6.347	18
A8h-E300-1	E300	2015-06-11	18:00:00	57	2	1.78	22.299	30.955	45.051	1021.07	6.085	1.101	7.135	9.825	6.347	18
A8h-E300-1	E300	2015-06-11	18:00:00	57	3	0	22.299	30.955	45.051	1021.07	6.085	1.101	7.135	9.825	6.347	18
A8h-E300-2	E300	2015-06-11	18:00:00	57	1	1.64	22.299	30.955	45.051	1021.07	6.085	1.101	7.135	9.825	6.347	18
A8h-E300-2	E300	2015-06-11	18:00:00	57	2	0	22.299	30.955	45.051	1021.07	6.085	1.101	7.135	9.825	6.347	18
A8h-E300-2	E300	2015-06-11	18:00:00	57	3	0	22.299	30.955	45.051	1021.07	6.085	1.101	7.135	9.825	6.347	18
A8h-E300-3	E300	2015-06-11	18:00:00	57	1	1.32	22.299	30.955	45.051	1021.07	6.085	1.101	7.135	9.825	6.347	18
A8h-E300-3	E300	2015-06-11	18:00:00	57	2	1.35	22.299	30.955	45.051	1021.07	6.085	1.101	7.135	9.825	6.347	18
A8h-E300-3	E300	2015-06-11	18:00:00	57	3	0	22.299	30.955	45.051	1021.07	6.085	1.101	7.135	9.825	6.347	18
A8h-E600-1	E600	2015-06-11	18:00:00	57	1	4.17	22.399	31.15	45.397	1021.19	5.95	1.207	7.109	9.86	5.016	18
A8h-E600-1	E600	2015-06-11	18:00:00	57	2	0	22.399	31.15	45.397	1021.19	5.95	1.207	7.109	9.86	5.016	18
A8h-E600-1	E600	2015-06-11	18:00:00	57	3	0	22.399	31.15	45.397	1021.19	5.95	1.207	7.109	9.86	5.016	18
A8h-E600-2	E600	2015-06-11	18:00:00	57	1	4.17	22.399	31.15	45.397	1021.19	5.95	1.207	7.109	9.86	5.016	18
A8h-E600-2	E600	2015-06-11	18:00:00	57	2	0	22.399	31.15	45.397	1021.19	5.95	1.207	7.109	9.86	5.016	18
A8h-E600-2	E600	2015-06-11	18:00:00	57	3	0.239	22.399	31.15	45.397	1021.19	5.95	1.207	7.109	9.86	5.016	18
A8h-E600-3	E600	2015-06-11	18:00:00	57	1	0.334	22.399	31.15	45.397	1021.19	5.95	1.207	7.109	9.86	5.016	18
A8h-E600-3	E600	2015-06-11	18:00:00	57	2	0	22.399	31.15	45.397	1021.19	5.95	1.207	7.109	9.86	5.016	18
A8h-E600-3	E600	2015-06-11	18:00:00	57	3	1.84	22.399	31.15	45.397	1021.19	5.95	1.207	7.109	9.86	5.016	18
A8h-E1000-1	E1000	2015-06-11	18:00:00	57	1	0	22.475	31.244	45.592	1021.24	5.781	2.274	7.104	9.96	5.118	18
A8h-E1000-1	E1000	2015-06-11	18:00:00	57	2	0	22.475	31.244	45.592	1021.24	5.781	2.274	7.104	9.96	5.118	18
A8h-E1000-1	E1000	2015-06-11	18:00:00	57	3	2.62	22.475	31.244	45.592	1021.24	5.781	2.274	7.104	9.96	5.118	18
A8h-E1000-2	E1000	2015-06-11	18:00:00	57	1	0	22.475	31.244	45.592	1021.24	5.781	2.274	7.104	9.96	5.118	18
A8h-E1000-2	E1000	2015-06-11	18:00:00	57	2	1.69	22.475	31.244	45.592	1021.24	5.781	2.274	7.104	9.96	5.118	18
A8h-E1000-2	E1000	2015-06-11	18:00:00	57	3	0	22.475	31.244	45.592	1021.24	5.781	2.274	7.104	9.96	5.118	18
A8h-E1000-3	E1000	2015-06-11	18:00:00	57	1	3.15	22.475	31.244	45.592	1021.24	5.781	2.274	7.104	9.96	5.118	18
A8h-E1000-3	E1000	2015-06-11	18:00:00	57	2	0	22.475	31.244	45.592	1021.24	5.781	2.274	7.104	9.96	5.118	18
A8h-E1000-3	E1000	2015-06-11	18:00:00	57	3	4.3	22.475	31.244	45.592	1021.24	5.781	2.274	7.104	9.96	5.118	18
A24h-W10-1	W10	2015-06-12	10:00:00	73	1	19.2	22.587	31.244	45.696	1021.21	2.461	1.154	7.344	8.738	391.455	31
A24h-W10-1	W10	2015-06-12	10:00:00	73	2	8.6	22.587	31.244	45.696	1021.21	2.461	1.154	7.344	8.738	391.455	31
A24h-W10-1	W10	2015-06-12	10:00:00	73	3	5.72	22.587	31.244	45.696	1021.21	2.461	1.154	7.344	8.738	391.455	31
A24h-W10-2	W10	2015-06-12	10:00:00	73	1	0	22.587	31.244	45.696	1021.21	2.461	1.154	7.344	8.738	391.455	31
A24h-W10-2	W10	2015-06-12	10:00:00	73	2	8.77	22.587	31.244	45.696	1021.21	2.461	1.154	7.344	8.738	391.455	31
A24h-W10-2	W10	2015-06-12	10:00:00	73	3	10.4	22.587	31.244	45.696	1021.21	2.461	1.154	7.344	8.738	391.455	31
A24h-W10-3	W10	2015-06-12	10:00:00	73	1	15.2	22.587	31.244	45.696	1021.21	2.461	1.154	7.344	8.738	391.455	31
A24h-W10-3	W10	2015-06-12	10:00:00	73	2	15.5	22.587	31.244	45.696	1021.21	2.461	1.154	7.344	8.738	391.455	31
A24h-W10-3	W10	2015-06-12	10:00:00	73	3	15.9	22.587	31.244	45.696	1021.21	2.461	1.154	7.344	8.738	391.455	31
A24h-W30-1	W30	2015-06-12	10:00:00	73	1	9.54	23.041	30.711	45.416	1020.67	2.486	1.19	7.352	9.183	540.707	31
A24h-W30-1	W30	2015-06-12	10:00:00	73	2	4.74	23.041	30.711	45.416	1020.67	2.486	1.19	7.352	9.183	540.707	31
A24h-W30-1	W30	2015-06-12	10:00:00	73	3	0.382	23.041	30.711	45.416	1020.67	2.486	1.19	7.352	9.183	540.707	31
A24h-W30-2	W30	2015-06-12	10:00:00	73	1	7.96	23.041	30.711	45.416	1020.67	2.486	1.19	7.352	9.183	540.707	31
A24h-W30-2	W30	2015-06-12	10:00:00	73	2	9.79	23.041	30.711	45.416	1020.67	2.486	1.19	7.352	9.183	540.707	31
A24h-W30-2	W30	2015-06-12	10:00:00	73	3	3.75	23.041	30.711	45.416	1020.67	2.486	1.19	7.352	9.183	540.707	31
A24h-W30-3	W30	2015-06-12	10:00:00	73	1	6.42	23.041	30.711	45.416	1020.67	2.486	1.19	7.352	9.183	540.707	31
A24h-W30-3	W30	2015-06-12	10:00:00	73	2	0	23.041	30.711	45.416	1020.67	2.486	1.19	7.352	9.183	540.707	31
A24h-W30-3	W30	2015-06-12	10:00:00	73	3	0	23.041	30.711	45.416	1020.67	2.486	1.19	7.352	9.183	540.707	31
A24h-W100-1	W100	2015-06-12	10:00:00	73	1	0	22.816	30.904	45.463	1020.88	2.183	1.474	7.354	9.145	619.019	31
A24h-W100-1	W100	2015-06-12	10:00:00	73	2	1.84	22.816	30.904	45.463	1020.88	2.183	1.474	7.354	9.145	619.019	31
A24h-W100-1	W100	2015-06-12	10:00:00	73	3	0	22.816	30.904	45.463	1020.88	2.183	1.474	7.354	9.145	619.019	31
A24h-W100-2	W100	2015-06-12	10:00:00	73	1	0	22.816	30.904	45.463	1020.88	2.183	1.474	7.354	9.145	619.019	31
A24h-W100-2	W100	2015-06-12	10:00:00	73	2	0	22.816	30.904	45.463	1020.88	2.183	1.474	7.354	9.145	619.019	31
A24h-W100-2	W100	2015-06-12	10:00:00	73	3	0	22.816	30.904	45.463	1020.88	2.183	1.474	7.354	9.145	619.019	31
A24h-W100-3	W100	2015-06-12	10:00:00	73	1	0	22.816	30.904	45.463	1020.88	2.183	1.474	7.354	9.145	619.019	31
A24h-W100-3	W100	2015-06-12	10:00:00	73	2	0	22.816	30.904	45.463	1020.88	2.183	1.474	7.354	9.145	619.019	31
A24h-W100-3	W100	2015-06-12	10:00:00	73	3	0	22.816	30.904	45.463	1020.88	2.183	1.474	7.354	9.145	619.019	31
A24h-W300-1	W300	2015-06-12	10:00:00	73	1	1.8	23.489	30.941	46.137	1020.72	2.377	1.278	7.374	9.597	360.54	31
A24h-W300-1	W300	2015-06-12	10:00:00	73	2	0	23.489	30.941	46.137	1020.72	2.377	1.278	7.374	9.597	360.54	31
A24h-W300-1	W300	2015-06-12	10:00:00	73	3	4.3	23.489	30.941	46.137	1020.72	2.377	1.278	7.374	9.597	360.54	31
A24h-W300-2	W300	2015-06-12	10:00:00	73	1	0	23.489	30.941	46.137	1020.72	2.377	1.278	7.374	9.597	360.54	31
A24h-W300-2	W300	2015-06-12	10:00:00	73	2	0	23.489	30.941	46.137	1020.72	2.377	1.278	7.374	9.597	360.54	31
A24h-W300-2	W300	2015-06-12	10:00:00	73	3	0	23.489	30.941	46.137	1020.72	2.377	1.278	7.374	9.597	360.54	31
A24h-W300-3	W300	2015-06-12	10:00:00	73	1	0	23.489	30.941	46.137	1020.72	2.377	1.278	7.374	9.597	360.54	31
A24h-W300-3	W300	2015-06-12	10:00:00	73	2	0	23.489	30.941	46.137	1020.72	2.377	1.278	7.374	9.597	360.54	31
A24h-W300-3	W300	2015-06-12	10:00:00	73	3	0	23.489	30.941	46.137	1020.72	2.377	1.278	7.374	9.597	360.54	31
A24h-W600-1	W600	2015-06-12	10:00:00	73	1	0	23.267	31.113	46.158	1020.91	2.36	1.465	7.319	9.416	1192.94	31
A24h-W600-1	W600	2015-06-12	10:00:00	73	2	0	23.267	31.113	46.158	1020.91	2.36	1.465	7.319	9.416	1192.94	31
A24h-W600-1	W600	2015-06-12	10:00:00	73	3	0	23.267	31.113	46.158	1020.91	2.36	1.465	7.319	9.416	1192.94	31
A24h-W600-2	W600	2015-06-12	10:00:00	73	1	2.56	23.267	31.113	46.158	1020.91	2.36	1.465	7.319	9.416	1192.94	31
A24h-W600-2	W600	2015-06-12	10:00:00	73	2	0	23.267	31.113	46.158	1020.91	2.36	1.465	7.319	9.416	1192.94	31
A24h-W600-2	W600	2015-06-12	10:00:00	73	3	0	23.267	31.113	46.158	1020.91	2.36	1.465	7.319	9.416	1192.94	31
A24h-W600-3	W600	2015-06-12	10:00:00	73	1	4.55	23.267	31.113	46.158	1020.91	2.36	1.465	7.319	9.416	1192.94	31
A24h-W600-3	W600	2015-06-12	10:00:00	73	2	0	23.267	31.113	46.158	1020.91	2.36	1.465	7.319	9.416	1192.94	31
A24h-W600-3	W600	2015-06-12	10:00:00	73	3	0	23.267	31.113	46.158	1020.91	2.36	1.465	7.319	9.416	1192.94	31
A24h-W1000-1	W1000	2015-06-12	10:00:00	73	1	0	23.096	31.214	46.133	1021.04	2.427	1.349	7.193	9.175	228.383	31
A24h-W1000-1	W1000	2015-06-12	10:00:00	73	2	0	23.096	31.214	46.133	1021.04	2.427	1.349	7.193	9.175	228.383	31
A24h-W1000-1	W1000	2015-06-12	10:00:00	73	3	0	23.096	31.214	46.133	1021.04	2.427	1.349	7.193	9.175	228.383	31
A24h-W1000-2	W1000	2015-06-12	10:00:00	73	1	0	23.096	31.214	46.133	1021.04	2.427	1.349	7.193	9.175	228.383	31
A24h-W1000-2	W1000	2015-06-12	10:00:00	73	2	0	23.096	31.214	46.133	1021.04	2.427	1.349	7.193	9.175	228.383	31
A24h-W1000-2	W1000	2015-06-12	10:00:00	73	3	0	23.096	31.214	46.133	1021.04	2.427	1.349	7.193	9.175	228.383	31
A24h-W1000-3	W1000	2015-06-12	10:00:00	73	1	4.21	23.096	31.214	46.133	1021.04	2.427	1.349	7.193	9.175	228.383	31
A24h-W1000-3	W1000	2015-06-12	10:00:00	73	2	0	23.096	31.214	46.133	1021.04	2.427	1.349	7.193	9.175	228.383	31
A24h-W1000-3	W1000	2015-06-12	10:00:00	73	3	1.86	23.096	31.214	46.133	1021.04	2.427	1.349	7.193	9.175	228.383	31
A24h-E10-1	E10	2015-06-12	10:00:00	73	1	12.2	23.291	30.483	45.343	1020.43	2.874	0.994	7.33	9.253	308.844	31
A24h-E10-1	E10	2015-06-12	10:00:00	73	2	3.85	23.291	30.483	45.343	1020.43	2.874	0.994	7.33	9.253	308.844	31
A24h-E10-1	E10	2015-06-12	10:00:00	73	3	18.7	23.291	30.483	45.343	1020.43	2.874	0.994	7.33	9.253	308.844	31
A24h-E10-2	E10	2015-06-12	10:00:00	73	1	13.1	23.291	30.483	45.343	1020.43	2.874	0.994	7.33	9.253	308.844	31
A24h-E10-2	E10	2015-06-12	10:00:00	73	2	1.65	23.291	30.483	45.343	1020.43	2.874	0.994	7.33	9.253	308.844	31
A24h-E10-2	E10	2015-06-12	10:00:00	73	3	0	23.291	30.483	45.343	1020.43	2.874	0.994	7.33	9.253	308.844	31
A24h-E10-3	E10	2015-06-12	10:00:00	73	1	0	23.291	30.483	45.343	1020.43	2.874	0.994	7.33	9.253	308.844	31
A24h-E10-3	E10	2015-06-12	10:00:00	73	2	0	23.291	30.483	45.343	1020.43	2.874	0.994	7.33	9.253	308.844	31
A24h-E10-3	E10	2015-06-12	10:00:00	73	3	0	23.291	30.483	45.343	1020.43	2.874	0.994	7.33	9.253	308.844	31
A24h-E30-1	E30	2015-06-12	10:00:00	73	1	3.55	23.298	30.467	45.328	1020.42	3.32	1.367	7.299	9.109	344.98	31
A24h-E30-1	E30	2015-06-12	10:00:00	73	2	0	23.298	30.467	45.328	1020.42	3.32	1.367	7.299	9.109	344.98	31
A24h-E30-1	E30	2015-06-12	10:00:00	73	3	3.57	23.298	30.467	45.328	1020.42	3.32	1.367	7.299	9.109	344.98	31
A24h-E30-2	E30	2015-06-12	10:00:00	73	1	0	23.298	30.467	45.328	1020.42	3.32	1.367	7.299	9.109	344.98	31
A24h-E30-2	E30	2015-06-12	10:00:00	73	2	0	23.298	30.467	45.328	1020.42	3.32	1.367	7.299	9.109	344.98	31
A24h-E30-2	E30	2015-06-12	10:00:00	73	3	0	23.298	30.467	45.328	1020.42	3.32	1.367	7.299	9.109	344.98	31
A24h-E30-3	E30	2015-06-12	10:00:00	73	1	2.09	23.298	30.467	45.328	1020.42	3.32	1.367	7.299	9.109	344.98	31
A24h-E30-3	E30	2015-06-12	10:00:00	73	2	0	23.298	30.467	45.328	1020.42	3.32	1.367	7.299	9.109	344.98	31
A24h-E30-3	E30	2015-06-12	10:00:00	73	3	0.652	23.298	30.467	45.328	1020.42	3.32	1.367	7.299	9.109	344.98	31
A24h-E100-1	E100	2015-06-12	10:00:00	73	1	0	23.567	30.683	45.864	1020.5	3.295	1.563	7.253	9.311	167.064	31
A24h-E100-1	E100	2015-06-12	10:00:00	73	2	0	23.567	30.683	45.864	1020.5	3.295	1.563	7.253	9.311	167.064	31
A24h-E100-1	E100	2015-06-12	10:00:00	73	3	0	23.567	30.683	45.864	1020.5	3.295	1.563	7.253	9.311	167.064	31
A24h-E100-2	E100	2015-06-12	10:00:00	73	1	0	23.567	30.683	45.864	1020.5	3.295	1.563	7.253	9.311	167.064	31
A24h-E100-2	E100	2015-06-12	10:00:00	73	2	0	23.567	30.683	45.864	1020.5	3.295	1.563	7.253	9.311	167.064	31
A24h-E100-2	E100	2015-06-12	10:00:00	73	3	0	23.567	30.683	45.864	1020.5	3.295	1.563	7.253	9.311	167.064	31
A24h-E100-3	E100	2015-06-12	10:00:00	73	1	0	23.567	30.683	45.864	1020.5	3.295	1.563	7.253	9.311	167.064	31
A24h-E100-3	E100	2015-06-12	10:00:00	73	2	0	23.567	30.683	45.864	1020.5	3.295	1.563	7.253	9.311	167.064	31
A24h-E100-3	E100	2015-06-12	10:00:00	73	3	0	23.567	30.683	45.864	1020.5	3.295	1.563	7.253	9.311	167.064	31
A24h-E300-1	E300	2015-06-12	10:00:00	73	1	0	23.701	31.025	46.447	1020.72	2.596	1.456	7.241	9.09	155.497	31
A24h-E300-1	E300	2015-06-12	10:00:00	73	2	0	23.701	31.025	46.447	1020.72	2.596	1.456	7.241	9.09	155.497	31
A24h-E300-1	E300	2015-06-12	10:00:00	73	3	3.67	23.701	31.025	46.447	1020.72	2.596	1.456	7.241	9.09	155.497	31
A24h-E300-2	E300	2015-06-12	10:00:00	73	1	0	23.701	31.025	46.447	1020.72	2.596	1.456	7.241	9.09	155.497	31
A24h-E300-2	E300	2015-06-12	10:00:00	73	2	0	23.701	31.025	46.447	1020.72	2.596	1.456	7.241	9.09	155.497	31
A24h-E300-2	E300	2015-06-12	10:00:00	73	3	0	23.701	31.025	46.447	1020.72	2.596	1.456	7.241	9.09	155.497	31
A24h-E300-3	E300	2015-06-12	10:00:00	73	1	0	23.701	31.025	46.447	1020.72	2.596	1.456	7.241	9.09	155.497	31
A24h-E300-3	E300	2015-06-12	10:00:00	73	2	0	23.701	31.025	46.447	1020.72	2.596	1.456	7.241	9.09	155.497	31
A24h-E300-3	E300	2015-06-12	10:00:00	73	3	0	23.701	31.025	46.447	1020.72	2.596	1.456	7.241	9.09	155.497	31
A24h-E600-1	E600	2015-06-12	10:00:00	73	1	0	23.593	31.382	46.822	1021.02	2.233	1.332	7.129	9.237	123.046	31
A24h-E600-1	E600	2015-06-12	10:00:00	73	2	1.14	23.593	31.382	46.822	1021.02	2.233	1.332	7.129	9.237	123.046	31
A24h-E600-1	E600	2015-06-12	10:00:00	73	3	2.32	23.593	31.382	46.822	1021.02	2.233	1.332	7.129	9.237	123.046	31
A24h-E600-2	E600	2015-06-12	10:00:00	73	1	0	23.593	31.382	46.822	1021.02	2.233	1.332	7.129	9.237	123.046	31
A24h-E600-2	E600	2015-06-12	10:00:00	73	2	0	23.593	31.382	46.822	1021.02	2.233	1.332	7.129	9.237	123.046	31
A24h-E600-2	E600	2015-06-12	10:00:00	73	3	0	23.593	31.382	46.822	1021.02	2.233	1.332	7.129	9.237	123.046	31
A24h-E600-3	E600	2015-06-12	10:00:00	73	1	0.601	23.593	31.382	46.822	1021.02	2.233	1.332	7.129	9.237	123.046	31
A24h-E600-3	E600	2015-06-12	10:00:00	73	2	2.07	23.593	31.382	46.822	1021.02	2.233	1.332	7.129	9.237	123.046	31
A24h-E600-3	E600	2015-06-12	10:00:00	73	3	0	23.593	31.382	46.822	1021.02	2.233	1.332	7.129	9.237	123.046	31
A24h-E1000-1	E1000	2015-06-12	10:00:00	73	1	0	23.284	31.682	46.929	1021.34	1.9	1.216	7.078	9.24	299.887	31
A24h-E1000-1	E1000	2015-06-12	10:00:00	73	2	0	23.284	31.682	46.929	1021.34	1.9	1.216	7.078	9.24	299.887	31
A24h-E1000-1	E1000	2015-06-12	10:00:00	73	3	0	23.284	31.682	46.929	1021.34	1.9	1.216	7.078	9.24	299.887	31
A24h-E1000-2	E1000	2015-06-12	10:00:00	73	1	2.42	23.284	31.682	46.929	1021.34	1.9	1.216	7.078	9.24	299.887	31
A24h-E1000-2	E1000	2015-06-12	10:00:00	73	2	0	23.284	31.682	46.929	1021.34	1.9	1.216	7.078	9.24	299.887	31
A24h-E1000-2	E1000	2015-06-12	10:00:00	73	3	0	23.284	31.682	46.929	1021.34	1.9	1.216	7.078	9.24	299.887	31
A24h-E1000-3	E1000	2015-06-12	10:00:00	73	1	0	23.284	31.682	46.929	1021.34	1.9	1.216	7.078	9.24	299.887	31
A24h-E1000-3	E1000	2015-06-12	10:00:00	73	2	0	23.284	31.682	46.929	1021.34	1.9	1.216	7.078	9.24	299.887	31
A24h-E1000-3	E1000	2015-06-12	10:00:00	73	3	1.41	23.284	31.682	46.929	1021.34	1.9	1.216	7.078	9.24	299.887	31
